# Supplementary material for: A new gene expression signature, the ClinicoMolecular Triad Classification, may improve prediction and prognostication of breast cancer at the time of diagnosis
Source: Breast Cancer Res. 2011 Sep 22;13(5):R92. doi: 10.1186/bcr3017 (PMC3262204; doi:10.1186/bcr3017)
Supplement: Additional file 6 — Supplementary Table S4 CMTC 828-probe set including Illumina probe ID, gene symbol and expression log2 ratio for each of the 828 probes, as well as the mean log2 ratios and statistical relationships among the three CMTC groups of 149 breast cancers in the training cohort. CMTC = ClinicoMolecular Triad Classification. [file bcr3017-S6.XLS]

## Sheet: Table S4 828-probe set
Table S4 The MCTC 828-probe set of 149 breast cancers in the training cohort
Illumina Probe ID	Gene symbol	CMTC-1 mean log2 ratio	CMTC-2 mean log2 ratio	CMTC-3 mean log2 ratio	ANOVA-Test for CMTC-1,2 and 3, P value	t-Test for CMTC-1 vs.CMTC-2, Bonferroni-corrected P value	t-Test for CMTC-1 vs. CMTC-3, Bonferroni-corrected P value	t-Test for CMTC-2 vs. CMTC-3, Bonferroni-corrected P value	CMTC-1
									GP003	GP004	GP006	GP011	GP012	GP014	GP021	GP022	GP023	GP025	GP026	GP027	GP029	GP035	GP038	GP041	GP042	GP043	GP046	GP048	GP051	GP053	GP055	GP057	GP058	GP061	GP062	GP064	GP066	GP068	GP071	GP075	GP076	GP079	GP094	GP098	GP106	GP112	GP116	GP119	GP130
ILMN_1755321	AAAS	-0.0797778	0.139538	-0.625128	0	1	0.023963	0	0.3	0.78	0.84	0.82	0.34	0.91	-0.32	0.41	1.39	0.13	-0.48	-0.62	-0.21	0.29	-0.92	0.29	-0.56	-1.02	-0.67	-0.54	-0.47	-0.48	0.78	-0.37	-0.51	-0.38	-0.31	0.02	-0.06	-0.47	0.01	-0.65	-0.87	-0.48	-0.3	-0.21	-0.52	0.58	0.34	0.14	-0.13
ILMN_1700461	AARSD1	0.0855556	0.0332308	-0.547179	0	1	4e-06	7.5e-05	0.36	0.12	0.13	0.54	0.39	0.71	-0.31	0.59	0.65	0.37	-0.33	0.3	0.4	0.54	-0.39	0.32	0.51	-0.17	-0.07	-0.06	0.14	-0.22	0.17	0.14	-0.04	0.19	0.05	0.1	-0.19	-0.49	0.01	0.2	-0.61	-0.18	0.23	0.11	-0.58	0.58	0.36	-0.13	-0.01
ILMN_1742051	ABCA3	-0.0884444	0.088	-1.2041	0	1	0.001261	0	0.8	-0.65	1.09	1.16	0.35	-0.94	-1.35	1.12	-0.12	-0.06	2.01	1.61	0.45	0.3	0	-0.06	-0.4	0.25	-0.3	-1.38	0.95	-0.12	-0.06	-0.36	-0.15	-0.57	-0.16	0.13	-0.13	-1.09	-0.97	0.14	-1.63	-1.36	-0.71	-0.83	0.38	-0.06	1.28	-0.68	-2.04
ILMN_1743371	ABHD1	0.12	-0.300462	-1.59718	0	1	0	0.000477	-0.1	1.23	0.71	0.18	-0.15	0.25	0.76	-0.92	0.77	0.62	0.84	1.21	-0.33	-2.4	0.03	0.13	1.39	1.03	0.36	1.17	-2.4	-0.91	-0.2	0.01	0.17	1.27	-0.52	-0.68	0.68	-0.69	1.26	0.78	0.38	-0.07	-1.07	-0.79	-1.05	1.08	1.33	0.79	-1.23
ILMN_1794213	ABHD14A	0.212	-0.0992308	-0.598205	0	1	0	0.007858	0.53	0.55	0.19	0.5	0.03	0.71	0.28	1.95	1.07	-0.05	0.35	0.92	-0.37	0.67	0.32	0.66	-0.01	-0.76	-0.33	0.23	0.72	0.28	0.43	0.11	0.13	0.26	0.75	0.19	0.71	-0.25	0.63	0.33	-0.67	-0.03	-0.3	-0.24	-0.77	-0.68	0.66	0.39	-0.19
ILMN_1656940	ABLIM3	-0.181556	-0.172	-2.62615	0	1	0	0	0.41	-0.21	1.15	1.55	1.06	-0.13	-0.64	0.31	0.24	0.54	-1	-0.31	-3.08	-0.41	-2.62	0.71	1.43	-1	-1.1	-0.31	-0.98	0.22	-3.24	0.05	0.3	0.21	-0.31	1	-0.06	-1.18	-0.22	-0.94	-1.14	-1.9	0.78	-0.95	2.02	0.46	0.09	1.54	-1.41
ILMN_1738921	ACAA1	0.264222	-0.120769	-0.484872	0	0.009397	0	0.164768	0.44	-0.25	0.61	0.45	0.05	0.28	0.1	0.19	0.59	-0.26	0.11	0.23	-0.43	0.52	0.15	0.22	0.42	-0.02	0.2	0.29	0.05	0.51	-0.27	0.1	0.66	0.89	0.42	0.49	0.71	-0.18	0.37	0.41	0.24	0.84	0.41	0.13	0.22	0.14	0.49	-0.08	-0.07
ILMN_1795104	ACADS	0.0811111	-0.348769	-1.10462	2e-06	1	0.000112	0.222962	0.86	0.93	-0.26	-1.1	0.27	1.13	0.5	-0.01	1.15	-1.05	-0.27	0.42	0.71	-0.54	-0.61	1.2	-2.5	-1.46	-0.72	1.75	-1.36	0.87	-0.05	-0.28	0.58	1.64	0.46	-1.92	0.86	-0.36	1.53	1.16	0.32	1.79	-0.2	-1.68	-1.43	-0.91	0.3	1.36	-0.54
ILMN_1708672	ACAT2	-0.722667	-0.203692	0.487179	0	0.009328	0	0.000175	-1.12	-1.75	-1.53	-0.28	-1.55	-1.09	-0.56	-0.48	-1.66	0.25	-0.96	-0.8	-1.64	-1.09	0.41	-1.59	-1.78	-0.58	-1.02	-0.43	-1.26	-1.15	-0.12	-0.28	-0.22	-0.63	-0.2	-0.96	-0.07	-1.21	-0.27	-0.16	-1.19	-0.44	-0.47	0.35	0.05	-0.85	-0.02	-1.15	-0.71
ILMN_1667018	ACE2	-1.54867	-1.50462	0.468974	0	1	0	0	-0.88	-0.7	-0.12	-2.41	-1.28	-0.48	-2.53	-2.05	-1.38	-1.56	-2	-1.73	-1.62	-1.86	-1.91	-2.2	-1.59	-1.46	-1.43	-1.67	-1.58	-1.42	-1.35	-1.88	-1.54	-1.87	-1.71	-1.39	-1.62	-0.32	-1.24	-1.67	-2.31	-1.58	-1.78	-0.7	-1.71	-1.66	-2.22	-0.73	-1.72
ILMN_1764321	ACOT4	0.167556	0.0343077	-1.35282	0	1	0	0	0.39	0.24	0.56	1.15	0	0.56	0.3	-0.87	0.34	0.45	0.73	0.57	-0.1	-0.02	0.12	0.96	-1.74	0.24	0.44	-0.2	-0.91	-0.29	0.34	-0.53	0.72	0.28	0.29	1.15	0.85	-0.1	0.4	0.3	0.71	0.01	-0.63	-0.46	0.53	-1.13	1.01	-0.47	-1.17
ILMN_1740265	ACOT7	-0.750444	-0.0224615	0.241282	0	0.000562	2.1e-05	1	-0.44	-0.32	-0.27	0.13	-0.16	-1.37	-0.87	0.97	-0.69	0.14	0.05	-1.26	-1.39	-0.34	0.61	-2.3	0.27	-0.95	-1.31	-2.06	1.14	-0.58	-0.93	-0.17	-0.46	-1.15	-0.5	-1.43	-1.45	-1.12	-1.35	-0.64	-0.87	-1.96	-1.59	0.3	-0.51	-1.21	-1.39	-1.28	-1.01
ILMN_1658995	ACOT9	-0.455778	-0.769077	0.578718	0	1	2.8e-05	0	-0.43	-1.44	-1.17	-1.28	-0.83	-1.2	0.88	-0.55	-1.34	0.22	0.17	-1.36	-1.03	-0.45	0.53	-0.65	-1.48	0.47	-0.25	-0.17	-0.96	-0.42	-1.53	0.05	0.33	-0.44	0.26	-1.58	-0.88	0.65	-0.31	-0.72	0.4	0.38	0.03	0.09	-0.17	-1.18	-0.16	-0.09	-0.47
ILMN_1657153	ACTR3	-0.504889	-0.262615	0.451538	0	1	0	0	-0.76	-0.93	-1.01	-0.61	-0.99	-0.52	-0.07	-0.15	-0.33	-0.41	-0.76	-0.77	-1.2	-0.56	-0.21	-0.62	-1.24	-0.17	-0.31	-0.83	-0.28	-0.63	-1.08	-0.75	-0.66	-1.18	-1.64	-1.28	0.16	1.08	-0.06	-0.61	-0.51	-0.75	-0.21	0.19	0.53	-0.72	-0.19	0.01	0.77
ILMN_1725043	ADAL	0.124222	-0.0746154	-1.01359	0	1	0	0.000577	0.45	0	1.23	0.76	0.53	0.74	-0.7	0.05	1.18	-0.56	-0.26	0.22	-2.48	-0.62	-0.46	0.17	-0.12	-0.75	0.34	0.27	0.5	-1.58	1.21	-0.11	0.5	0.26	-0.6	0.66	0.29	-1.32	0.57	0.19	0.26	0.27	0.86	0.06	0.61	0.47	1.4	0.34	0.55
ILMN_1742073	ADCY1	-0.433111	-0.572	-2.69103	0	1	0	0	-1.93	-0.34	-3.19	1.84	0.97	-0.72	-2.56	1.03	0.04	-1.4	1.49	3.11	2.99	-1.7	-1.97	-0.1	-0.73	-2.64	-0.97	-1.13	2.48	-1.65	2.03	-1.39	1.43	-0.15	0.99	1.21	3.09	-2.05	0.13	-0.71	-2.89	-0.94	-2.49	-0.76	-0.01	-2.83	-1.51	-1.32	-0.59
ILMN_1654287	ADCY9	-0.0944444	0.230923	-1.37692	0	1	3.5e-05	0	-0.13	0.1	0.27	1.03	1.13	-0.88	-1.24	-0.62	-0.59	0.13	-0.05	1.13	0.56	0.21	-1.15	0.1	-0.19	0.28	0.23	-0.83	-0.21	0.44	0.69	-0.92	-0.28	-1.16	0.29	0.46	-0.06	-1.96	-1.87	0.69	1.5	-0.27	-0.67	-0.43	-0.2	0.22	-0.3	-0.59	-1.14
ILMN_1759252	ADD1	0.126222	0.00107692	-0.392821	0	1	0	0.000185	-0.13	0.69	0.15	0.21	0.52	-0.05	0.12	0.01	0.33	-0.04	0.11	0.07	0.28	0.27	-0.23	0.13	0.22	-0.13	0.17	0.13	0.48	0.21	0.1	0.07	0.01	-0.26	-0.11	-0.02	-0.05	-0.33	0.03	-0.21	0.19	0.29	0.32	0.1	0.32	0.62	0.03	0.16	-0.18
ILMN_1660332	ADFP	-0.822889	-0.910154	0.494103	0	1	1e-06	0	-0.95	-1.38	-2.19	-1.43	-1.5	-0.45	-0.97	-0.88	-1.23	-1.32	1.11	-0.48	-0.64	-1.86	-1.12	-2.55	-2.33	-1.78	-1.14	0.99	-2.15	-1.15	-0.74	-0.52	-1.05	-1.13	-1.01	-1.02	-2.15	2.61	-0.56	-1.06	-0.78	1.52	-0.64	-0.31	-1.27	-1.19	-1.28	1.25	-0.89
ILMN_1702696	AFAR3	-0.0462222	-0.0666154	-2.17769	0	1	0	0	-1.18	0.93	1.54	1.05	0.34	0.98	-1.11	-0.96	0.54	0.15	-0.53	-0.67	1.92	-0.06	-0.67	-0.21	1.4	-0.31	-0.31	0.63	0.82	0.09	-0.78	-2.28	-1.14	1.23	-0.51	0.41	-0.67	-2.69	-0.27	0.15	-0.3	0.11	-1.63	0.28	1.85	0.26	1.03	-1.13	-1.37
ILMN_1776153	AGGF1	-0.113556	0.258615	-0.568205	0	0.009135	0.022466	0	0.08	-0.38	-0.6	-0.04	0.7	-0.2	0.03	-0.73	-0.68	0	0.22	0.22	-0.04	-0.84	-0.04	-0.09	0.37	0.09	-0.09	0.21	0.02	-0.76	0.29	-0.5	0.47	0.01	-0.2	0.41	0.24	-0.59	-0.46	0.17	0.12	0.18	-0.46	-0.4	-0.58	-0.73	0.09	-0.68	0.66
ILMN_1728787	AGR3	0.0517778	0.0410769	-6.26385	0	1	0	0	-5.73	-0.58	-0.66	1.13	0.36	0.52	0.23	-0.85	-1.34	0.25	-0.8	1.04	0.24	0.27	0.27	-0.26	1.24	-4.97	0.78	1.02	0.76	-0.21	1.55	-1.13	1.59	1.06	1.62	1.36	1.91	0.19	0.49	0.7	-0.69	0.54	0.02	0.83	0.35	0.51	0.6	-1.56	-0.65
ILMN_1673529	AGXT2L2	0.228667	-0.0735385	-0.67	0	1	0	2.5e-05	-0.2	1.07	1.41	0.67	0.85	0.75	-0.77	0.22	0.55	-0.31	0.05	0.24	0.24	0.16	-0.39	-0.19	0.13	0.1	0.68	0.35	-0.01	0.06	-0.15	-0.03	-0.58	0.41	0.24	0.46	0.18	0.17	0	0.14	0.07	-0.01	0.71	-0.47	0.26	1.48	-0.02	0.81	0.51
ILMN_1726703	AHNAK	0.241333	-0.0163077	-0.960769	0	1	0	0	0.74	0.1	0.55	0.86	0.74	0.5	-0.57	0.05	0.46	-0.66	-0.58	0.31	0.85	0.6	-0.92	0.33	-0.45	0.34	0.4	0.94	0.3	0.25	0.16	0.04	0.02	0.52	0.15	0.2	-0.2	-0.19	-0.12	0.02	0.02	0.54	0.79	0.14	0.76	0.93	0.02	0.96	-0.46
ILMN_1690676	AK5	0.256	-1.98754	-2.6859	0	0	0	1	0.07	2.35	0.88	-0.64	2.73	1.69	0.33	2.35	1	0.05	-1.78	-0.29	-0.64	1.45	-1.01	0.81	-0.62	-2.15	1.32	-1.66	-0.21	1.18	-3.08	-0.9	-0.25	1.88	0.77	0.47	0.54	-1.33	0.36	1.03	-2.11	0.59	3.53	1.25	-2.62	0.51	2.04	0.29	-1.45
ILMN_1676592	AKR7A3	-0.502889	-0.109077	-3.78205	0	1	0	0	-1.92	-0.73	-0.82	0.44	-2.07	-0.9	1.28	0.87	-1.38	-0.29	-0.09	-0.31	0.18	0.2	0.62	0.95	1.78	-0.98	-1.64	-0.16	0.57	0	-0.71	-2.3	-0.88	1.81	-0.1	-0.94	-0.13	-2.31	1.9	0.18	-1.29	-0.6	-4.59	-0.89	0.57	-2.34	0.26	-4.13	-1.53
ILMN_1747577	ALAD	0.205333	0.0212308	-0.695128	0	1	0	0	-0.28	0.3	0.32	0.12	0.23	0.63	0.69	0.67	0.43	0.51	0.36	0	-0.2	0.18	0.17	-0.17	-0.44	-0.28	0.17	0.42	-0.27	0.19	0.18	0.3	0.32	0.62	0.23	0.15	0.81	0.46	0.57	0.58	-0.56	0.14	0.73	-0.01	1.03	-0.36	0.3	0.72	0.17
ILMN_1785284	ALDH6A1	0.134667	-0.0681538	-0.806667	0	1	7e-06	0.00518	-0.17	-0.76	-0.33	0.32	-0.75	-0.08	0.48	-0.74	-0.8	0.81	0	0.69	0.05	-0.29	-0.54	1.25	-0.02	-0.18	-0.21	0.66	-0.22	0.11	0.62	-0.17	0.36	1.01	0.4	0.63	0.63	-0.75	0.66	0.69	0.13	0.46	-0.32	0.13	-0.53	-0.32	0.78	0.61	-0.5
ILMN_1711886	ALG3	-0.556889	0.0304615	0.258974	0	1e-06	0	1	-0.01	-0.26	-0.08	0.17	-1.09	0.21	-0.28	0.28	-0.71	-0.07	-0.22	-0.23	-0.95	-0.81	-0.08	0.4	-0.92	-0.63	-0.83	-0.86	-0.37	-0.42	-0.4	-0.51	-0.36	-0.51	-0.12	-0.71	-0.63	-0.75	-0.65	-0.37	-0.93	-0.94	-1.12	-0.78	-1.1	-1.01	-0.58	-1.05	-0.77
ILMN_1800958	ALS2CR4	-0.396889	-0.282615	0.410769	0	1	0	4.7e-05	-0.56	-1.22	-1.01	-0.31	-0.73	-1.02	0.02	-0.67	-0.98	-0.19	0.06	-1.02	-0.36	-1.34	-0.67	-0.38	-0.63	-0.28	0.15	-0.46	-1.45	0.15	0.11	0.01	0.23	-0.03	0.28	-0.11	-0.16	-0.4	-0.08	-0.5	0.15	-0.01	-0.37	-0.02	-1.04	-0.44	-0.22	-0.68	-0.23
ILMN_1665331	AMT	0.344	-0.460154	-0.854615	0	0.000825	8e-06	1	0.36	0.9	0.82	-0.21	0.98	1.7	-1.01	-0.26	0.06	-0.21	0.25	-0.39	0.96	-1.5	-2.09	0.74	0.49	0.06	0.7	0.86	0.24	0.02	1.02	0.34	0.65	0	1.14	0.02	1.64	0.87	0.36	0.14	0.7	0.09	1.06	0.33	0.35	1.87	-0.26	0.33	0.52
ILMN_1766560	ANKHD1-EIF4EBP3	0.253778	-0.124	-0.716154	0	1	2e-06	0.18805	0.36	-0.14	0.32	0.5	0.74	0.74	-0.1	0.46	0.94	0.36	-0.07	0.36	-0.11	1.13	-0.01	0.81	0.76	-0.3	0.46	0.07	0.95	-0.28	0.67	-0.51	0.18	1.09	0.26	1.17	0.22	-0.72	-0.12	0.1	-0.6	0.05	0.11	-0.41	-0.28	0.63	0.61	-0.98	0.34
ILMN_1716790	APBB2	-0.0744444	0.0978462	-1.81026	0	1	0	0	-0.16	-2.42	-1.83	-0.59	-1.5	-2.42	0.76	-2.21	-2.42	-1.99	0.56	0.96	1.36	-0.58	-0.35	0.25	1.42	1.03	1.01	0.86	0.63	-0.16	1.65	0.19	0.78	-0.05	0.34	0.72	1.18	-1.23	0.6	1.07	1.77	0.23	-0.53	-2.22	-0.34	-0.19	-0.15	-1.21	-0.72
ILMN_1740772	APBB3	0.253111	-0.05	-0.819231	0	1	0	3.8e-05	-0.25	0.18	0.19	0.3	1.1	0.25	-0.23	-0.29	0.34	0.51	0.21	0.76	0.69	-0.08	-0.42	0.01	0.21	-0.46	0.66	0.37	0.11	0.81	0.56	0.43	-0.27	0.27	0.71	0.37	-0.09	0.08	0.73	0.48	-0.05	0.38	0.22	-0.47	-0.42	1.77	0.71	-0.12	-0.39
ILMN_1728471	ARFGEF1	-0.356222	0.241385	-0.364615	0	1.6e-05	1	0.000357	-0.7	-1.07	-0.93	-0.47	-0.06	-0.85	-0.67	-1.2	-1.03	-0.32	-0.4	-0.24	0.84	-1.21	-0.04	-0.47	0.41	0.05	-0.14	-0.09	0.16	-0.84	0.09	-1.14	0.02	-0.26	-0.2	0.39	0.12	0.6	-0.5	-0.21	0.01	-0.12	-0.77	-0.61	-0.17	-0.64	-0.5	-1.42	-0.43
ILMN_1810712	ARHGEF12	0.287778	-0.254462	-0.841026	0	0.005466	0	0.002415	0.51	1.67	1.86	0.96	1.18	0.59	0.43	0.05	1.07	-0.19	-0.07	-0.09	-0.63	0.68	-1.03	0.97	0.14	0.46	-0.12	0.68	0.86	-0.16	0.58	-0.35	0.43	0.04	-0.55	0.34	0.19	-0.12	0.17	-0.21	0.04	0.32	1.16	0.08	0.86	0.6	-0.09	-0.08	-1.05
ILMN_1676626	ARID4A	0.139111	-0.00492308	-0.584103	0	1	3e-06	0.000207	-0.57	0.56	0.48	-0.47	0.05	-0.5	-0.45	-1.53	-0.25	0.04	-0.15	0.14	1.02	0.04	-0.2	-0.06	-0.02	-0.17	0.39	0.02	0.35	-0.1	-0.1	0.09	0.05	0.1	-0.01	0.61	0.84	0.53	0.51	0.24	0.24	0.55	0.11	0.16	0.04	0.29	0.02	0.38	-0.01
ILMN_1813091	ARL1	0.0895556	0.161385	-0.73359	0	1	0	0	-0.31	-0.08	0.1	-0.01	0.05	-0.19	0.14	-0.13	-0.52	-0.07	-0.13	0.42	-0.07	0.08	0.39	0.23	0.29	-0.39	0.16	0.22	0.39	-0.12	0	-0.03	0.16	0.32	0.15	0.53	0.6	-0.46	0.16	0.35	0.77	0.24	-0.32	0.12	0.13	-0.33	0.23	-0.32	0.37
ILMN_1800844	ARPC5L	-0.282444	-0.0675385	0.277179	0	1	0	0.005805	-0.11	-0.62	-0.23	0.04	-1.02	-0.08	0.08	0.42	0.34	-0.11	-0.03	-0.71	-0.79	-0.39	-0.35	-0.51	-0.21	-0.64	-0.5	-0.75	-0.13	-0.11	-0.23	-0.22	-0.26	-0.02	-0.33	-0.12	-0.21	-0.38	-0.39	-0.23	-0.34	-0.51	-0.84	-0.19	-0.5	-0.5	-0.2	-0.7	0.26
ILMN_1720604	ARSG	0.249333	0.0569231	-1.86872	0	1	0	0	1.66	0.73	0.13	0.55	0.23	1.42	0.25	1.16	0.91	2.22	-0.75	0.77	-0.53	0.57	-0.12	1.51	0.96	0.11	0.4	0.31	0.15	-0.34	0.38	-0.39	0.54	0.14	-0.51	0.04	0.69	-1.52	0.27	0.34	-0.79	0.48	0.05	-0.78	0.4	0.8	0.54	-1.34	-0.48
ILMN_1654385	ASB13	0.120222	0.0655385	-1.38154	0	1	0	0	0.55	0.23	-0.76	0.4	0.14	0.47	-0.19	0.06	-0.09	0.66	-0.16	0.96	0.71	0.09	-0.1	0.04	1.6	-1.36	0.62	-0.26	0.19	0.6	1.3	0.41	-0.4	0.27	-0.24	-0.42	1.21	-0.66	0.07	1.17	0.14	0.55	-0.95	-0.51	0.03	-0.78	0.81	-1.3	-1.07
ILMN_1695454	ASB18	-0.892444	0.377385	-1.16154	0	1e-06	1	0	-0.09	-0.92	-0.95	0.22	-1.63	-0.74	-1.96	-1.96	-0.36	1.43	-0.68	-0.88	-0.6	-0.17	-0.78	-0.56	-0.55	-1.88	-1.65	-1.96	0.03	-1.96	-1.96	-1.63	-0.45	-1.1	-1.03	0.15	-0.45	-1.96	-0.26	-0.89	-0.47	-1.96	-1.59	-0.69	-0.46	-1.96	0.92	-1.96	-0.77
ILMN_1783675	ASB8	-0.0282222	0.209846	-0.579231	0	0.447525	5e-06	0	0.35	-0.26	0.07	0.24	0.24	0.15	-0.31	0.26	-0.02	0.08	-0.37	0.16	0.38	-0.05	-0.33	-0.16	0	-0.25	-0.15	-0.6	0.24	-0.33	-0.01	-0.06	0.08	0.25	-0.01	0.58	0.28	-0.5	-0.22	-0.15	0.06	0.2	-0.11	-0.24	-0.06	-0.44	0.18	-0.05	0.42
ILMN_1745772	ASCC3	-0.490667	-0.230615	0.420513	0	1	0	0.000741	-1.11	-0.66	-1.34	0.01	-0.55	-0.29	-0.11	-0.86	-0.64	0.4	-0.97	-0.5	-1.59	-0.61	0.31	-0.49	0.08	0.03	-0.78	-0.41	-0.69	-0.4	-1.04	-0.71	0.02	-0.7	-0.25	-1	-0.29	-0.26	-0.95	-0.31	-0.22	-0.51	-0.55	-0.36	-0.17	-0.4	-0.45	-0.92	-0.29
ILMN_1695414	ASF1B	-1.30422	0.0635385	0.432051	0	0	0	1	-0.45	-1.21	-0.95	0.14	-2.39	-1.74	-2.34	-1.13	-0.14	0.11	-0.61	-1.4	-1.08	-0.69	-1.01	-2.03	-1.58	-1.5	-1.44	-3.53	-1.18	-2.5	-0.36	-1.29	-0.59	-2.08	-0.98	-0.78	-1.49	-1.63	-2.06	-1.16	-0.6	-2.45	-3.55	0.01	-0.27	-0.93	-1.34	-2.78	-1.1
ILMN_1708778	ASS1	-1.65444	-1.72954	0.90359	0	1	0	0	-2.57	-0.43	-4.02	0.42	-0.72	-3.04	-0.32	0.64	-2.56	-3.29	-0.33	-3.21	-2.89	-3.17	0.76	-1.04	-1.08	0.06	-3.66	-0.6	-3.35	-1.14	-4.43	-1.48	-1.64	-2.13	0.11	-2.12	-3.47	0.58	-1.44	-2.81	-2.62	-2.23	-1.44	0.84	-3.17	-2.11	-3.73	0.89	-2.67
ILMN_1716384	ATL2	-0.672889	-0.511077	0.585641	0	1	0	0	-1.52	-0.88	-1.06	-1.08	-1.14	-1.46	-0.54	-2.2	-1.25	-0.34	-0.51	-0.36	-0.98	-1.08	-0.04	-0.07	-0.03	-0.3	-0.67	-0.16	-0.71	-0.86	-0.66	-0.68	-0.01	-0.55	-0.39	-0.9	-0.79	-0.38	-0.62	-0.34	-0.17	-0.14	-1.21	-0.38	-1.31	-0.85	-1.03	-0.9	-0.27
ILMN_1661428	ATP11C	-0.865333	-0.826923	0.838462	0	1	0	0	-0.62	-0.67	-0.79	-0.95	-1.12	-0.49	-0.68	-1.44	-0.03	-0.08	-1.12	-2.65	-0.12	-1.24	-0.89	-1.33	-1.21	0.38	-1.18	-1.09	-1.14	-0.02	-0.86	-0.83	-0.49	-0.16	-2.34	-0.29	-1.9	-1.73	-1.16	-0.45	-1.47	-1.33	-1.04	-1.5	-0.4	-1.38	-0.88	-1	-0.36
ILMN_1804137	ATP11C	-0.679556	-0.521231	0.606923	0	1	0	0	-0.8	-1.16	-1.04	-1.04	-0.34	-0.3	-0.38	-1.74	-0.58	-0.76	-1.1	-1.82	-0.15	-1.07	-1.42	-1.21	-1.36	0.16	-0.78	-0.6	-1.04	-0.45	-1.42	-0.61	-0.86	-0.6	-1.97	-0.68	-1.1	-0.48	-0.32	-0.73	-1.31	-0.73	0.17	0.09	0.43	-0.36	-0.29	0.41	0.08
ILMN_1815666	ATP2A2	-0.409333	0.0236923	0.141795	0	0.004808	0.000199	1	-0.82	-0.7	-0.33	0.07	-1.03	-0.61	-0.53	0.01	-0.1	0.38	-0.23	0.3	-0.65	0.14	0.26	0.19	-0.76	0.12	-0.36	-0.81	0.1	-0.76	-0.67	-1.29	-0.09	-0.56	0.12	-0.23	-0.01	-0.17	-1.05	-0.12	-0.09	-0.6	-1.07	-0.41	-0.69	-0.64	-0.55	-1.21	-0.98
ILMN_1703046	ATP5G2	0.068	0.140154	-0.432308	0	1	0	0	0.32	0.45	0.28	0.5	0.13	0.17	0.03	0.2	0.62	0.28	0.21	0.06	0.17	-0.06	-0.16	0.32	0.13	-0.09	0.2	-0.02	-0.01	-0.08	0.59	-0.04	0.34	-0.04	0.11	0.35	0.32	-0.15	-0.04	0.18	0.11	-0.12	-0.23	-0.25	-0.49	-0.2	0.18	-0.26	-0.09
ILMN_1721741	ATPBD1B	0.132889	-0.100462	-0.519744	0	1	7.8e-05	0.077039	-0.16	0.7	0.92	0.02	0.79	0.36	-0.46	-0.2	0.7	-0.07	-0.21	0.03	0.59	-0.14	-0.44	-0.01	-0.44	-1.02	-0.39	-0.12	0.43	0.41	0.27	0.1	-0.03	0.36	-0.85	0.46	-0.18	-0.78	0.36	-0.17	-0.15	0.62	1.04	0.58	1.18	0.59	0.49	0.11	0.12
ILMN_1743829	ATXN2	0.0413333	0.0732308	-0.385897	0	1	0.000822	0.000381	-0.21	0.1	0.23	-0.47	0.31	0.12	-0.39	-0.36	0.36	0.21	-0.09	0.08	0.41	0.28	-0.16	0.13	0.32	-0.21	-0.05	0.28	0.69	0.21	0	-0.63	-0.25	0.3	-0.08	0.06	-0.1	-0.23	-0.12	-0.04	-0.23	0.09	0.53	0.04	0.32	0.15	0	-0.02	0.13
ILMN_1782918	B3GNT1	0.0355556	-0.105231	-0.663333	5e-06	1	8.1e-05	0.174817	0.45	0.12	0.39	0.86	0.44	0.51	-0.26	0.7	-0.04	-0.17	-0.15	0.53	0.56	-0.04	0.76	-0.09	0.4	-0.85	-0.43	-0.28	1.25	-0.01	0.42	0.35	0.14	-0.17	-0.06	-0.11	0.17	-1.1	0.37	-0.27	-0.63	-0.12	-0.07	0.02	-0.62	0.29	-0.03	0.25	-1.17
ILMN_1653749	B4GALT5	-0.597333	-0.314615	0.447179	0	1	0	0.000103	-0.9	-0.34	-0.53	-0.82	-0.27	-0.13	-0.82	-0.86	-0.44	-0.29	-0.59	-0.9	-0.46	-0.87	-1.21	-0.76	-1.77	-0.39	-0.09	-0.57	-1.86	-0.48	-2.06	-0.69	-1.32	-0.24	-0.19	-1.04	-0.47	0.51	-0.89	-0.95	-0.51	-0.11	-0.36	-0.27	0.03	-0.51	-0.57	0.22	-0.05
ILMN_1773109	BAI2	0.140889	-0.0803077	-1.28051	0	1	0	3e-06	0.17	-0.39	0.92	1.35	-0.05	-1.43	-0.63	0.03	-0.52	-0.26	0.6	0.95	0.21	2.16	0.58	-0.02	1.51	0.17	0.39	-1.22	2.46	-0.27	0.77	0.51	1.14	-0.16	-0.05	0.94	0.43	-0.98	-0.42	-0.15	0.98	-0.57	-0.12	-0.91	0.83	-0.04	-0.81	-1.37	-2.38
ILMN_1734929	BBOX1	-1.77511	-2.96415	0.490256	0	0.049218	1e-05	0	-0.76	-0.03	-0.92	-2.44	1.89	-2.88	-2.08	0	-2.76	-2.66	-2.65	-2.21	-2.54	-3.33	-2.73	-1.04	-1.48	-3.73	-1.39	-4.33	-4.06	0.84	-3.2	-1.57	-2.65	-3.14	0.89	-1.23	-4.79	-1.46	-1.86	-2.13	-2.8	-1.64	-0.94	2.64	-3.64	-0.48	-2.35	0.58	-3.56
ILMN_1702888	BBS12	-0.0133333	0.130154	-1.02692	0	1	1e-06	0	-0.51	0.08	-0.97	0.91	1.09	-0.05	-0.65	1.29	0.18	-0.32	-0.3	-0.29	-1.83	-0.22	-0.37	0.17	1.28	-0.99	0.02	-1.01	1.2	-0.14	0.81	-0.56	0.87	-1.49	0.33	-0.01	-0.18	-0.95	-0.06	0.29	-0.39	0.4	0.2	0.81	-0.05	0.24	0.58	0.15	-0.22
ILMN_1762466	BBS4	0.122222	-0.000307692	-1.13641	0	1	0	0	-0.06	-0.3	0.86	0.06	0.18	-0.17	-0.43	-0.37	-0.23	0.22	0.09	0.7	0.54	0.44	0.29	-0.3	0.42	-0.07	0.54	0.13	0.53	-0.64	0.78	-0.41	0.52	0.6	0.34	0.58	0.62	-0.17	0.17	0.21	-0.19	0.02	0.07	-0.71	-0.72	0.69	0.1	-0.77	-0.43
ILMN_1695110	BCAT2	-0.0182222	0.156462	-0.833846	0	1	1.3e-05	0	0.6	-0.11	-0.22	0.5	0.03	0.53	0.18	0.67	0.16	0.42	-0.21	0.64	0.7	-0.06	-0.04	0.91	1.64	-0.46	-0.66	-0.37	0.7	0.6	0.22	-0.07	0.21	-0.08	0.32	0.33	0.34	-1.25	-0.21	0.39	-0.55	0.03	-1.49	-0.18	-0.66	-0.44	-0.26	-1.04	-0.92
ILMN_1698224	BCL11A	-1.71289	-2.21462	0.642564	0	1	0	0	-0.59	0.66	-2.74	-2.02	-0.87	0.49	-1.04	-0.75	-2.98	-1.92	-1.48	-2.09	-2.96	-2.03	-2.92	-1.93	-2.48	-3.25	-2.72	-2.48	-2.44	-1.35	-3.54	-0.8	-2.93	-3.06	-1.18	-1.6	-3.26	-1.37	-2.12	-2.33	-3.1	-0.7	-1.01	-0.57	-1.51	-1.16	-2.13	-0.22	1.77
ILMN_1744822	BECN1	0.0542222	0.179077	-0.732308	0	1	0	0	-0.58	-0.65	-0.67	-0.42	-0.73	-0.43	-0.02	-0.24	-0.59	0.68	0.17	0.49	0.03	0.06	0.06	0.04	0.73	0.17	0.27	0.34	0.51	-0.77	0.33	-0.21	0.46	0.13	0.67	-0.03	0.37	-0.05	0.38	0.38	0.59	0.53	-0.2	-0.02	-0.56	0.05	0.66	-0.35	0.12
ILMN_1692773	BET1L	0.133111	0.0187692	-0.480513	0	1	2.9e-05	0.002039	-0.02	0.11	0.22	0.23	0.46	0.04	0.12	-0.11	0.13	0.02	0.19	0.2	0.33	0.22	-0.51	0.16	-0.09	0.02	0.17	-0.14	0.2	0.09	0.48	0.18	0.04	0.16	0.46	0.22	0.36	0.14	0.22	0.28	0.53	0.17	0.47	0.2	0.19	0.23	0.1	-0.12	-0.69
ILMN_1767549	BLOC1S1	-0.0684444	0.174615	-0.552308	0	1	0.001587	0	0.17	0.27	-0.23	0.28	-0.04	0.27	-0.31	0.39	0.02	-0.31	-0.17	-0.12	-0.11	0.37	0.29	0.31	0.21	-0.1	-0.15	-0.14	0.17	-0.11	-0.15	0.22	-0.18	-0.17	-0.01	0.42	0.29	-0.19	-0.13	-0.08	-0.22	-0.17	-0.7	-0.21	-0.92	-0.93	-0.27	0.3	0.08
ILMN_1699989	BNIPL	0.130889	-0.402769	-1.92718	0	1	3.1e-05	0.003978	-0.33	0.89	2.31	0.51	0.75	0.39	1.03	-2.12	0.52	0.9	0.32	0.55	-2.14	0.03	-0.37	-0.73	-2	0.36	0.55	0.83	-1.32	-0.69	-1.16	-0.2	0.55	1.5	0.31	-1.49	0.67	0.65	0.42	1.43	-2.83	1.14	-0.41	0.35	0.93	1.31	0.54	-0.72	1.2
ILMN_1701711	BRD8	0.076	0.107692	-0.53641	0	1	2.2e-05	4e-06	-0.56	-0.97	-0.66	0.42	0.61	-0.03	0.2	-0.23	-0.46	0.4	0.07	0.42	0.5	0.37	-0.59	-0.11	0.25	-0.42	-0.07	0.01	0.16	0.21	0.82	-0.01	0.48	0.46	0.52	0.42	0.44	-0.05	0.25	0.34	-0.3	0.46	0.12	-0.43	0.11	0.5	0.02	-0.6	-0.33
ILMN_1699728	BTD	0.356667	-0.194154	-0.683077	0	0.001238	0	0.016025	0.92	0.23	0.15	0.74	0.09	0.71	0.08	0.6	0.42	0.91	0.61	0.57	0.68	0.15	0.37	0.81	-0.03	-0.79	0.01	0.98	-0.37	0.03	1.11	0.27	0.68	0.88	0.41	0.97	0.58	-0.77	0.91	0.27	0.3	0.53	0.12	-0.63	-0.68	0.65	1.23	0.8	-0.49
ILMN_1676221	BTF3	0.022	0.125692	-0.756667	0	1	5e-06	0	0.03	-0.98	-1.39	0.01	-0.72	0.73	0	0.28	0.11	-0.01	-0.18	-0.2	-0.07	-0.68	-0.1	0	-0.11	-0.68	0.2	-0.02	0.06	0.52	1.05	0.33	0.42	0.34	0.29	0.71	0.78	-0.01	0.77	0.33	-0.27	0.23	0.38	0.48	-0.24	-0.49	0.61	0	0.13
ILMN_1815718	BTRC	0.249333	-0.0344615	-0.904615	0	1	0	0	0.03	0.1	0.51	0.48	0.91	1.16	-0.51	0.02	0.7	0.05	-0.3	0.93	0.43	1.87	-0.36	1.56	0.46	-0.41	-0.06	0.83	0.45	-0.13	1.4	-0.42	-0.08	0.51	-0.57	0.83	0.87	-0.65	-0.28	0.09	-0.49	-0.01	0.39	-0.3	-0.16	1.05	0.87	-0.87	0.08
ILMN_1772706	C10orf32	0.359556	-0.0718462	-1.20821	0	0.320843	0	0	-0.4	-0.92	-0.56	-0.01	-0.54	0.02	0.86	0.04	-0.38	0.45	0.4	0.52	0.38	-0.02	0.79	0.26	0.05	-0.25	0.03	0.44	0.15	0.57	1	0.64	0.88	1.22	0.29	0.42	1.14	0.42	1.22	0.83	0.33	1.77	0.62	0.1	0.31	-0.15	1.04	0.18	0.63
ILMN_1652602	C11orf35	0.213111	0.153077	-1.80949	0	1	0	0	0.95	0.69	1.22	0.73	1.19	0.45	-0.58	-0.43	1.33	0.64	0.39	0.43	0.8	1.1	-1.28	0.22	0.46	0.35	-0.17	-0.6	-0.51	-0.21	0.45	-0.29	0.09	0.13	0.02	0.01	0.47	-1.58	0.37	0.66	1.03	-0.03	-0.37	-1.22	0.49	1.48	0.51	-1.67	-0.68
ILMN_1798270	C11orf75	-0.726222	-1.15615	0.761282	0	1	0	0	0.76	0.38	-1.79	-1.68	-0.38	-0.86	0.01	0.67	-1.56	-2.34	0.6	-0.77	-1.44	-0.22	0.62	-3.19	-1.15	-0.37	-0.58	-1.52	-1.45	-1.19	-1.43	0.19	-1.61	-1.63	-0.05	-1.78	-1.94	0.42	0.61	-0.13	-0.78	-0.36	-0.69	0.65	-0.46	-0.98	-1.19	0	-0.54
ILMN_1777765	C12orf10	0.160667	0.0904615	-0.767179	0	1	0	0	0.62	0.82	0.15	0.66	0.39	0.69	0.33	0.87	1.13	0.37	0.35	0.25	0.29	0.55	-0.01	0.79	0.34	-0.38	-0.23	-0.53	0.16	0.17	1.69	0.49	0.46	0.2	0.41	0.53	0.25	0.02	0.43	0.25	-0.11	-0.31	-0.28	-0.13	-1.24	-0.46	-0.02	-0.25	-0.61
ILMN_1736995	C12orf66	-0.469333	0.307385	-0.582564	0	0	1	4e-06	0.05	0.04	0.49	0.25	-0.31	0.16	-0.12	0.11	0.07	0.29	-0.77	-0.67	-0.18	-1.05	-0.12	-0.18	0.22	-0.19	-1.18	-0.89	-0.27	-1.06	-0.48	-0.72	-0.22	-0.76	-0.56	-0.43	-0.54	-1.18	-0.97	-0.12	-0.81	-1.01	-0.79	0.08	-0.98	-1.18	-0.02	-1.07	0.14
ILMN_1736816	C13orf3	-1.26956	-0.115077	0.631026	0	0	0	3.8e-05	-0.65	-2.01	-0.93	-0.26	-1.42	-1.67	-1.77	-2.06	-0.02	0	-1.09	-1.62	-1.2	-1.27	-1.07	-1.86	-1.93	-1.32	-1.25	-2.01	-1.28	-1.43	-0.83	-1.67	-0.64	-1.66	-1.58	-1.37	-1.97	-1.75	-1.58	-1.19	-1.6	-1.96	-1.4	-0.27	-0.47	-0.81	-0.67	-1.73	-1.03
ILMN_1777487	C14orf131	0.269556	-0.09	-0.735641	0	1	0	0.010937	-0.41	-0.18	0.42	0.85	0.79	0.67	-0.31	-0.21	0.84	0.42	0.21	0.54	0.52	-0.26	-0.86	0.2	0.89	0.29	0.6	0.48	0.14	0.39	0.44	-0.34	0.13	0.44	0.64	0.59	0.24	0.11	0.23	0.42	0.42	0.75	-0.19	-0.39	-0.5	1.57	0.52	-0.36	-0.56
ILMN_1756877	C14orf179	0.181333	0.0223077	-0.459487	0	1	0	0.000532	0.37	0.15	0.45	0.48	0.16	0.25	-0.09	0.35	0.21	0.4	0.03	0.15	0.35	0.02	0.16	0.45	0.4	0.23	0.2	-0.15	0.45	0.34	0.08	0.28	0.34	0	0.47	0.7	0.39	-0.1	0.18	0.18	0.24	-0.05	0.19	-0.17	-0.24	0.29	0.21	-0.23	-0.88
ILMN_1763091	C14orf43	0.209556	-0.01	-0.440769	0	1	0	0.000976	0.17	0.21	0.49	-0.06	0.59	0.45	-0.57	-0.41	-0.08	0.74	-0.08	-0.03	0.29	0.34	-0.3	0.45	0.14	-0.08	0.97	0.75	1.1	0.01	0.5	-0.62	0.12	0.27	-0.23	0.8	0.15	0.18	0.08	-0.03	0.31	0.45	0.23	-0.47	0.74	0.23	0.3	-0.04	-0.16
ILMN_1806456	C14orf45	0.449778	-0.179538	-1.41256	0	0.008467	0	0	-0.26	-0.11	-0.12	0.91	0.15	0.52	0.28	-0.17	-0.59	0.63	0.46	0.25	0.54	0.61	0.64	0.58	-0.52	0.19	1.05	1.04	1.32	0.65	0.61	-0.62	0.44	0.49	0.79	0.75	1.54	0.24	0.48	0.56	0.82	0.56	0.44	-0.05	0.38	1.08	1.1	-0.91	-0.37
ILMN_1750229	C14orf50	0.160667	-0.329692	-1.30282	0	1	0	0.002484	-0.16	1.15	-0.94	-0.89	1.16	1.63	0.47	1.81	0.98	0.45	-0.36	0.54	-1.65	-0.66	-0.41	0.48	2	1.23	-1.44	0.69	2.14	-0.88	0.69	-1.19	0.02	0.88	-0.38	1.21	-0.31	-0.53	0.37	0.04	0.69	0.14	-0.02	-0.37	-0.88	0.25	1.87	0.01	-0.42
ILMN_1674662	C15orf42	-1.92267	-0.338	0.745897	0	0	0	2e-06	-1.13	-1.82	-1.43	-1.05	-2.28	-2.12	-2.56	-2.56	-0.12	-0.26	-1.5	-2.56	-2.05	-1.61	-2.47	-2.56	-1.93	-2.56	-2.24	-2.56	-2.56	-2.56	-1.42	-2.56	-1.08	-2.56	-2.27	-1.37	-2.29	-2.56	-2.56	-2.56	-2.06	-2.56	-2.56	-0.78	-1.93	-1.54	-1.01	-2.56	-1.47
ILMN_1765880	C16orf57	-0.616889	-0.388769	0.604615	0	1	0	0	0.02	-0.37	0.41	-0.93	-0.81	-0.82	-0.48	-0.13	-0.39	-0.73	-0.3	-0.92	-0.66	-0.61	-0.96	-1.13	-0.69	-0.5	-0.9	-1.09	-0.66	-0.91	-1.09	-0.62	-0.17	-0.72	-0.66	-0.54	-0.82	0.11	-1.17	-1.11	-0.86	-1.33	-0.87	0.14	-0.45	-0.71	-0.86	-0.02	0.61
ILMN_1656452	C16orf59	-1.168	0.074	0.384359	0	0	0	1	-1.11	-1.01	-0.97	0.19	-1.84	-2.34	-0.81	-1.92	-0.17	0.87	0.16	-0.62	-1.27	-2.09	-0.16	-1.55	-0.64	-0.72	-1.66	-2.39	-1.26	-2.41	-0.39	-1.13	-0.06	-1.89	-0.86	-2.22	-1.94	-2.71	-1.64	-0.07	-0.16	-1.72	-2.39	-0.76	-0.89	-1.18	-1.12	-3	-1.24
ILMN_1806149	C16orf74	-0.0782222	-0.00461538	-1.74436	0	1	2.5e-05	0	1.99	-0.82	0.37	-1.16	0.24	0.06	0.08	-0.15	-0.9	0.56	-0.68	-0.25	0.38	0.02	0.52	1.92	-2.5	0.07	-1.24	-0.64	1.23	-1.34	0.66	-1.42	0.25	-0.4	-0.71	1.14	0.23	-1.34	0.4	0.75	-0.82	0.84	-0.93	-0.36	-0.5	-1.27	0.9	-1.33	1.1
ILMN_1790537	C16orf75	-1.40489	-0.0830769	0.431795	0	0	0	1	-1.26	-1.97	-0.96	0.55	-1.21	-2.4	-1.59	-1.81	-1.32	-0.25	-0.8	-1.03	-1.29	-1.89	-1.12	-1.67	-1.36	0.26	-1.7	-1.98	-1.83	-2.69	-0.3	-1.35	-0.2	-2.92	-1.11	-1.47	-1.86	-2.96	-1.97	-0.14	-0.52	-2.52	-2.02	-1.24	-1.41	-2.06	-2.55	-2.22	-0.69
ILMN_1681252	C17orf44	0.567333	-0.538462	-1.12205	0	1e-06	0	0.698471	0.58	1.06	1.69	-0.32	0.56	1.25	1	0.61	0.61	-1.69	-0.01	1.09	1.7	-0.47	0.8	0.04	0.5	-0.44	-0.15	0.9	0.44	0.13	1.07	-0.04	0.69	1.39	0.47	1.22	0.83	0.04	0.42	0.36	-0.14	1.66	1.62	-0.24	-0.58	1.27	1.82	0.1	1.25
ILMN_1789643	C17orf59	0.194889	-0.0829231	-0.495897	0	1	0	0.036462	0.02	0.19	0.21	0.68	0.42	0.19	0.46	0.61	0.37	-0.64	0	0.78	0.74	-0.55	0.4	-0.03	1.22	-0.13	-0.54	-0.38	0.56	-0.19	1.06	0.25	0.53	0.72	0.21	0.61	0.31	-0.16	0.27	0.45	-0.97	-0.03	0.18	-0.03	-0.2	0.33	0.75	-0.27	0.57
ILMN_1713803	C17orf97	0.211778	-0.044	-1.15769	0	1	3e-06	3.1e-05	0.4	0.68	0.43	0.56	0.33	0.15	0.23	-0.08	0.42	-0.22	0.23	0.58	0.85	-0.29	0.47	1.18	-0.82	0.4	-1.17	0.44	0.79	-0.88	1.14	-0.92	1	0.35	0.64	0.88	0.98	-1.72	0.42	0.7	-0.47	0.85	-0.27	0.27	-0.32	-0.39	0.15	-0.9	0.49
ILMN_1727540	C1orf112	-0.490889	-0.296615	0.514872	0	1	0	5e-06	-0.32	-0.19	0.17	-0.61	-0.44	-0.15	-0.42	-1.3	0.63	0.61	-0.42	-0.59	0.14	-0.84	0.28	-1.22	-1.19	-0.18	0.07	-0.48	-1.35	-1.13	-0.4	-0.18	0.02	0	-0.72	-1.08	-0.64	-0.42	-1.19	-0.08	-0.68	-0.99	-0.72	-0.5	-0.78	-0.52	-0.52	-0.87	-0.15
ILMN_1787280	C1orf135	-1.42089	-0.171385	0.438205	0	1e-06	0	0.866442	-1.55	-1.5	-0.18	-0.61	-1.71	-1.79	-2.15	-1.7	0.34	-0.6	-1.12	-2.73	-1.81	-2.03	-0.93	-2.11	-0.08	-1.74	-1.77	-2.76	-2.38	-1.6	-1.68	-1.71	-0.59	-0.53	-1.79	-0.9	-1.42	-3.53	-1.93	-1.67	-0.36	-1.86	-3.63	0.42	0.41	-1.65	-1.27	-3.1	-0.07
ILMN_1761999	C1orf168	-0.163333	-0.572615	-2.12487	0	1	2e-06	0.000216	-0.86	0.99	1.97	-1.16	0.7	0.68	-2.74	-0.63	-2.74	-2.74	-1.28	-2.74	-2.74	-1.2	0.79	0.53	2.14	-1.27	0.83	-1.4	1.49	2.65	1.51	-0.02	0.14	-1.47	-1.61	0.48	-0.6	-2.74	-0.13	1.14	2.98	-0.73	-2.44	1.93	0.18	-0.81	0.81	-1.06	-0.36
ILMN_1682428	C1orf59	-0.880444	-0.826154	0.559744	0	1	0	0.00476	-1.56	-1.11	-0.94	0.27	-0.46	-0.03	-0.27	-0.67	-0.69	-2.12	-0.54	-2.19	-1.3	-1.78	-3.33	-0.72	-3.56	-0.7	-0.33	-1.73	-2.4	-0.13	-0.24	-0.37	-0.97	-0.89	-0.15	0.32	0.18	-1.86	-0.26	-1.21	-1.32	0.07	-0.69	-0.55	0.61	-1.05	-0.87	-1.07	-0.12
ILMN_1768195	C1orf64	-0.0731111	-0.774308	-4.97462	0	1	0	0	-0.91	1.05	1.83	2.23	-1.33	1.94	0.29	-5.9	0.7	0.6	0.85	1.34	0.34	0.27	0.39	0.48	0.85	-5.5	0.33	1.49	-6.02	-0.57	-1.84	-0.5	1.2	0.9	1.38	-0.3	1.62	-1.43	1.76	-0.27	-4.38	0.84	1.4	-2.41	1.35	1.15	2.04	-1.24	-0.06
ILMN_1758806	C21orf2	0.238222	-0.164154	-0.662821	0	0.119834	0	0.04118	0.09	1.12	1.11	0.6	1.14	0.28	0.11	0.28	0.17	-0.08	0.15	0.21	0.38	-0.08	-0.8	0.3	-0.28	-0.3	0.11	0.08	0.41	-0.05	0.56	0.45	0.07	0.83	-0.2	0.07	0.43	0.19	0.92	0.4	0.24	0.67	0.07	-0.64	0.37	1.23	0.45	0.32	-0.46
ILMN_1793572	C21orf81	-0.282444	-0.846308	-2.61846	0	1	4e-06	0.001226	0.12	-1.99	0.52	1	0.73	-0.77	-2.47	-2.79	0.37	-5.27	-2.73	1.66	1.12	-2.27	0.22	-0.08	-2.54	0.4	3.77	0.78	-1.12	-1.01	1.04	1.3	0.49	0.97	-1.24	-0.13	0.16	-1.91	-0.58	0.77	-0.05	-0.11	0.62	-0.95	-2.3	0.58	1.84	-0.44	-0.48
ILMN_1684726	C2orf27	-0.343778	-0.0703077	-2.39872	0	1	0	0	-2.72	-3.14	-3.14	-2.02	-0.1	-0.72	-1.06	-1.15	-2.57	-1.2	0.88	-2.65	0.26	-0.09	-0.12	0.86	1.33	-1.03	2.12	2.06	0.12	0.86	0.73	0.56	-1.18	-1.16	-1.21	0.89	1.92	-2.88	-0.59	1.65	-0.84	0.19	-1.34	-1.97	0.73	0.46	0.72	-1.28	1.18
ILMN_1720833	C2orf48	-0.91	-0.106308	0.342308	0	0.000671	0	1	-1.23	-1.23	-1.23	0.29	-1.18	-1.23	-1.23	-1.23	-1.23	-0.52	-1.23	-1.23	-1.11	-1.23	-1.23	-1.23	-1.23	-1.23	-1.23	-1.23	-1.23	-1.23	-0.41	-1.14	-0.15	-1.23	-1.23	-1.23	-1.23	-1.23	-1.23	-1.23	-1.07	-1.23	-1.23	0.7	1.14	-0.34	-0.49	-0.39	-0.75
ILMN_1728581	C3orf18	0.294222	-0.0804615	-2.08949	0	1	0	0	1.08	0.26	1.18	1.15	-0.79	0.39	-1.44	0.58	0.82	0.51	0.54	1.24	0.03	-0.35	0.25	0.25	1.32	0.53	0.84	-0.1	0.39	-0.4	1.13	0.55	0.73	0.11	0.67	-0.29	1.13	-0.76	0.76	0.96	0.41	-1.16	0.43	-1.05	-0.29	0.63	1.2	-0.05	-0.35
ILMN_1795514	C3orf25	0.159333	-0.0913846	-1.15949	0	1	0	9.2e-05	1.56	1	2.17	1.23	0.15	0.97	-0.61	0.5	1.12	-1.56	0.76	0.63	-1.02	0.24	-1.66	0.78	-1.66	-0.71	0.2	-1.66	0.63	0.07	1.15	-0.66	0.53	-0.11	0.02	0.67	0.67	0.62	0.52	0.52	-1.59	-1.1	-0.73	-0.57	-0.42	0.39	0.43	-0.48	1.1
ILMN_1672969	C3orf52	-0.382	0.0550769	-1.55462	0	1	0.01463	2e-06	0.18	-0.54	1.19	0.42	-0.93	-0.59	-1.12	-2.02	0.49	-1.68	-0.53	-0.57	-1.19	0.45	-1.28	-1.59	-0.85	-1.14	0.46	0.44	-0.46	-1.88	0.74	-0.95	-1.12	0.69	-3.22	0.45	-0.09	-2.41	0.29	1.05	0.77	-0.43	-0.05	-0.63	0.84	-0.77	0.48	-1.5	-0.35
ILMN_1691557	C3orf60	0.122222	0.0229231	-0.649231	0	1	0	3e-06	0.52	0.04	0.38	0.54	0.1	-0.07	0.23	0.7	0.36	0.12	0.31	0.27	0.22	0.69	0.45	1.18	0.33	-0.76	0.13	0.13	0.35	0.12	0.54	0.35	0.41	0.49	-0.23	0.53	0.68	-1.18	0.01	0.21	-0.15	-1.13	0.03	0.21	0.12	-0.24	0.29	-0.11	-0.48
ILMN_1758427	C4orf16	-0.01	0.118462	-0.63359	0	1	0.00106	1e-06	-1.08	-0.58	-0.36	-0.14	0.32	0.2	-0.3	-1.03	-0.17	-0.08	-0.23	0.12	-0.23	0.19	0.28	0.28	-0.38	-0.79	0.22	0.23	0.06	0.67	-0.27	-0.55	0.12	-0.11	-0.96	-0.41	0.87	-0.17	0.57	0	0.34	0.84	0.25	0	0.09	0.09	0.6	-0.62	-0.1
ILMN_1695917	C5orf15	0.237111	0.0403077	-0.636154	0	1	0	0	-0.08	0.57	0.15	0.19	0.67	0.18	0.33	-0.17	0.27	0.04	0.39	0.1	0	0.12	-0.1	0.21	0.55	0.28	0.35	0.58	0.35	-0.07	0.42	0.33	0.63	0.53	0.15	0.61	-0.07	-0.11	0.35	0.27	0.09	0.35	0.55	0.01	0.22	0.55	-0.2	-0.3	0.74
ILMN_1654609	C5orf26	0.230222	-0.104923	-0.721026	0	0.963201	0	0.002841	-0.24	0.4	-0.35	-0.17	1.27	0.81	0.1	0.58	1.07	-0.1	-0.15	-0.64	0.48	-0.4	-0.12	0.62	0.3	-0.6	0.19	0.08	0.41	0.84	0.24	0.58	-0.24	0.13	0.37	0.54	-0.08	0.03	0.73	-0.01	0.91	0.8	0.67	0.75	-0.12	0.06	0.07	0.69	-0.05
ILMN_1677292	C5orf30	0.0457778	0.192923	-1.62564	0	1	0	0	-0.55	0.26	1.03	0.47	0.36	0.05	-0.93	-1.47	1.66	-1.72	-0.06	0.03	0.25	0.52	-0.14	-0.44	0.79	-1.12	-1.34	0.07	0.29	0.38	0.08	-1.05	0.15	0.43	-0.39	0.21	0.16	0.12	0.38	-0.8	0.19	0.17	0.97	0.05	2.26	0.35	0.39	-0.44	-0.17
ILMN_1662184	C5orf34	-1.08956	-0.0384615	0.415641	0	0	0	0.509763	-1.22	-1.78	-0.93	-0.18	0.23	-1.53	-2.1	-2.35	-1.99	-0.48	-0.6	-1.77	-0.1	-1.43	-1.61	-1.37	-1.04	-0.58	-0.41	-2.1	-1.32	-1.32	-0.63	-1.84	-0.17	-2.72	-0.89	-1.21	-2.62	-1.85	-1.82	-1.21	-0.26	-0.6	-0.47	-0.57	-0.97	-0.45	-1.06	-1.57	0
ILMN_1791650	C5orf36	0.105556	0.0893846	-0.723077	0	1	0.000184	0	-0.92	-1.12	0.77	-0.51	0.38	-0.21	0.66	-1.12	-0.77	1.37	0.46	0.23	0.55	0.07	1.29	1.71	0.42	1.43	-0.08	0.25	0.96	0.12	0.28	-0.03	1.06	0.54	-0.49	1.03	0.52	-0.1	-1.06	0.75	0.39	-0.67	-1.12	-1.12	-0.96	-1.12	0.41	-1.12	0.87
ILMN_1756673	C5orf37	-0.0731111	0.217692	-0.554103	0	1	0.066315	0	-0.53	-1.04	-0.42	-0.39	-0.75	-0.63	-0.2	-0.72	-0.74	0.23	0.25	-0.01	0.11	0.07	-0.35	0.32	0.93	0.17	0.44	0.5	0.19	-0.17	0.18	-0.16	0.55	0.4	-0.02	0.42	-0.11	0.1	-0.05	0.08	0.16	0.43	-0.42	-0.9	-0.49	-0.22	-0.28	-1.05	0.56
ILMN_1699170	C5orf45	0.00755556	0.0950769	-0.912308	0	1	0.000417	2e-06	-1.57	-1.65	-1.65	-0.35	0.56	-0.6	-0.11	-0.88	-0.95	-0.1	0.52	0.72	-0.1	0.47	0.47	0.9	0.63	0	0.53	0.18	0.71	-0.25	1.25	0.53	1.17	0.95	0.15	1.24	1.05	-0.85	1.06	0.27	0.15	-0.22	-1.06	-0.43	-0.6	-1.65	0.37	-1.12	0.31
ILMN_1673478	C5orf5	0.202667	-0.0232308	-0.681538	0	1	0	0	-0.15	0.71	0.08	-0.09	1.06	0.42	-0.08	0.01	0.33	-0.06	-0.13	-0.07	-0.01	-0.04	0.01	0.31	0.13	-0.23	0.06	0.07	0.29	0.05	0.1	0.32	-0.19	0.31	-0.22	0.64	0.18	-0.06	0.38	-0.19	-0.32	0.21	0.83	0.59	1.12	0.33	0.31	0.36	0.97
ILMN_1651987	C6orf129	-0.728444	0.0181538	0.267436	0	0	2e-06	1	-0.11	-0.76	0.05	-0.76	-1.22	-0.69	-0.43	-0.73	0.13	-0.75	-0.45	-0.33	-0.26	-1.13	0.16	-0.81	-0.52	-0.29	-0.81	-1.14	-0.57	-0.8	-0.88	0.19	-0.4	-0.36	-0.96	-0.48	0.13	-0.47	-0.89	-0.34	-1.16	-1.41	-1.06	-0.97	-1.35	-1.83	-0.35	-1.63	-0.42
ILMN_1815039	C6orf153	-0.279111	-0.143231	0.300769	0	1	5.7e-05	0.000689	-0.14	-0.29	0.57	-0.13	-0.96	-0.35	0.18	-0.2	0.15	0.11	0.18	-0.05	-0.3	-0.53	0.3	-0.36	-0.96	-0.98	-0.19	-0.36	-0.39	-0.42	-0.06	0.06	0.05	-0.33	-0.26	-0.09	-0.21	-0.13	-0.35	-0.18	-0.93	-0.8	-0.42	0.07	-0.17	-0.81	-0.27	-0.65	-0.04
ILMN_1666617	C6orf155	0.263333	-0.405846	-0.986923	2e-06	1	1.6e-05	1	-1.43	0.86	0.03	-0.02	1.4	-0.04	-0.96	-0.3	0.89	-1.43	-0.3	-0.13	-0.53	0.44	-1.43	1.2	0.67	-1.43	-0.39	0.68	1.09	0.45	1.04	-0.76	0.43	-0.06	-1.43	0.05	1.36	-0.11	1.92	-0.19	1.31	1.86	0.49	1.49	0.03	1.44	1.88	-0.71	-0.22
ILMN_1783075	C6orf167	-1.16467	-0.435692	0.63	0	0.001936	0	1e-06	-1.53	-0.52	-2.33	-0.07	-0.96	-0.23	-0.86	-0.63	0.28	-0.43	-1.76	-0.99	-0.96	-1.25	-0.98	-2.01	-2.45	-1.9	-2.45	-1.73	-2.16	-2.45	-1.13	-0.68	-0.49	-1.39	-1.32	-1.99	-0.74	-1.76	-1.42	-2.12	-1.71	-1.01	-1.2	0.13	-1.07	-0.61	0.29	-0.97	-0.18
ILMN_1715096	C6orf168	-0.815111	-0.490308	0.617692	0	1	0	2.1e-05	-1.79	-0.24	-0.99	0.41	-0.64	-0.6	-0.31	0.43	-0.28	0.74	-0.63	-0.52	-2.09	-1.35	-1.24	-0.44	-1.14	-0.44	-1.14	-1.49	0.55	-1.48	0.36	-0.92	0.76	-0.65	-0.05	-1.13	-0.93	-1.57	-1.3	-1.81	-1.12	-1.35	-1.96	0.39	-2.53	-1.4	-0.54	-1.65	-0.55
ILMN_1772588	C6orf97	0.442222	-0.119846	-3.41282	0	1	0	0	0.44	0.62	0.28	0.58	0.61	0.43	0.62	0.74	0.99	1.06	0.38	1.44	0.2	-0.6	1.32	0.25	1.27	0.06	0.79	1.57	1.2	-1.32	1.53	-1.84	1.4	2.12	-0.01	1.31	1.57	-1.25	1.53	1.08	-0.9	1.07	-2.17	-0.2	-0.96	-0.2	1.56	-0.79	1.67
ILMN_1660270	C7orf28A	-0.546444	-0.02	0.210256	0	0.002147	1e-06	1	-1.45	-1.5	-1.14	-0.84	-1.16	-0.84	0.19	-0.86	-0.84	-0.46	-0.98	-0.42	-1.34	-1.32	-0.46	-0.71	-0.98	-0.35	-1.07	-0.16	-0.48	-0.93	-0.1	-0.9	-0.45	-0.91	-0.81	-0.73	0.52	0.28	0.38	-0.55	-0.89	-0.75	-0.29	0.23	0.23	-0.3	0.46	-0.04	-0.13
ILMN_1790315	C7orf63	0.630444	-0.423538	-2.03128	0	3e-06	0	0	0.44	0.66	1.58	0.22	-0.08	1.89	-1.01	-0.41	0.95	0.47	0.09	0.47	0.33	1.18	-0.62	0.84	0.65	1.43	2.11	1.04	1	1.98	-0.58	-0.82	0.57	1.24	0.51	0.93	1.04	0.25	1.2	0.33	-0.05	0.21	1.19	-0.4	0.15	2.05	0.86	0.38	0.03
ILMN_1688772	C8orf51	-0.668889	0.0727692	0.0512821	0	2e-06	0.004036	1	-1.01	-0.16	0.05	-0.09	0.06	-0.34	-1.16	-0.71	0.15	-0.38	-0.86	-0.89	-0.24	-0.41	-0.98	-0.81	-1.46	-1.29	-1.32	-1.05	-0.45	-0.65	0.46	-1.51	-0.09	-0.16	-0.97	-0.58	-0.83	0.17	-0.4	-1.22	-0.82	-0.82	-0.8	-0.15	0.25	-1.01	-0.72	-1.73	-1.28
ILMN_1742074	C8orf76	-0.551333	0.0601538	0.164103	0	5e-06	0	1	-0.44	-0.02	-0.66	-0.8	-0.44	-0.38	-0.57	-0.9	-1.49	-0.11	-0.55	-0.54	-0.32	-1.2	0.67	-0.17	-0.7	-0.56	-0.68	-0.61	-0.58	-0.52	-0.92	-0.62	-0.29	-0.84	-0.84	-0.36	-0.52	0.39	-0.97	-0.44	-0.51	-0.7	-0.55	-0.5	-0.13	-1.25	-0.22	-0.66	-0.26
ILMN_1681221	C9orf100	-1.02556	-0.108923	0.319487	0	4.4e-05	0	1	0.67	-0.69	-0.25	0.73	-0.63	-0.36	-1.07	-1.68	0.31	0.96	-0.8	-1.51	-0.67	-2.58	-0.74	-1.33	-1.42	-1.58	-0.89	-1.23	-1.13	-2.47	-0.12	-2.1	-0.53	-0.97	-1.35	-1.09	-1.68	-2.58	-1.52	-1.08	-1.01	-1.18	-2.58	-0.59	-0.97	-0.32	-0.72	-2.58	-0.97
ILMN_1717403	C9orf100	-1.09867	-0.0829231	0.413333	0	1e-06	0	1	-0.47	-0.55	-0.56	-0.3	-0.52	-1.66	-2.01	-1.29	0.1	0.14	-0.89	-2	-0.9	-2.01	-1.81	-1.18	-2.01	-0.33	-1.48	-1.07	-1.8	-2.01	-0.89	-2.01	-0.34	-1.08	-0.59	-0.68	-2.01	-2.01	-2.01	-1.38	-1.12	-1.47	-1.11	0.37	-2	-0.68	-0.71	-1.3	-0.65
ILMN_1723709	C9orf116	0.236	0.147077	-1.59487	0	1	0	0	1.28	-0.3	0.61	0.95	0.01	0.17	0.54	0.62	0.75	1.17	1.02	-0.09	-0.32	0.42	0.92	0.83	-0.1	-0.22	0.08	-0.59	0.49	0.48	1.03	0.22	1.02	-0.29	0.67	0.96	1.05	-0.04	0.45	0.17	1.05	-1.04	-0.49	-0.47	-1.31	-0.66	0.44	-2.15	-0.06
ILMN_1686841	C9orf117	0.399778	-0.614769	-3.13692	0	0.600042	0	0	1.27	1.28	2.48	0.66	1.24	1.34	-1.18	0.28	1.61	1.46	0.66	0.56	0.34	0.12	-0.36	-0.12	-1.36	0.18	-0.1	0.59	0.94	0.34	2.87	0.19	1.07	1.17	0.91	0.77	-0.48	1.1	1.54	1.18	-2.43	-1.19	0.68	-1.93	-2.04	1.77	0.85	-3.14	-1.2
ILMN_1702197	C9orf140	-1.51778	-0.265385	0.586154	0	0	0	0.003068	-1.1	-1.24	-1.24	-0.27	-1.25	-0.71	-2.1	-1.71	-1.1	-0.32	-1.78	-2.65	-1.96	-2.17	-1.6	-2.7	-0.48	-1.45	-1.71	-2.83	-1.14	-0.85	-1.17	-2	-1.06	-1.51	-1.08	-0.89	-2.3	-4.13	-1.23	-1.57	-1.3	-1.67	-2.75	-0.07	-0.83	-1.47	-1.25	-2.6	-1.18
ILMN_1673863	C9orf58	-1.39089	-1.14954	0.852821	0	1	0	0	-2.25	0.24	-2.22	-1.17	-0.8	-2.61	-1.54	-1.61	0.18	-2.61	-1.81	-2.5	-1.25	-2.19	-2.68	-0.91	-0.79	-3.21	-1.5	-0.84	-2.38	-0.77	-0.75	-1.3	-0.83	-2.25	-1	-1.35	-2.19	-0.36	-1.11	-2.26	-2.37	-1.15	-0.53	0.05	-0.84	-0.96	-1.47	0.74	-0.89
ILMN_1659189	C9orf89	0.00733333	0.163692	-0.751026	0	1	1e-06	0	-0.31	-0.19	0.08	0.27	0.08	-0.26	-0.19	0.12	0.67	0.3	-0.4	-0.15	0.02	0.69	0.3	0.33	0.46	-0.28	0.41	-0.09	0.62	-0.35	-0.14	-0.04	0.75	0.12	-0.01	0.17	0.02	-0.31	0.03	0.44	-0.12	0.14	-0.01	0.38	-0.91	-0.34	0	-1.29	-0.74
ILMN_1720998	CA12	0.234667	0.218	-3.95641	0	1	0	0	1.04	0.73	1.3	1.04	0.18	0.38	-0.48	-0.4	0.47	0.38	0.91	1.61	0.9	0.33	0.14	0.7	-2.66	-1.33	0.73	0.11	-1.02	0.09	1.22	0.45	0.98	0.13	0.66	1.03	0.62	-0.89	0.26	0.88	0.78	-0.36	0.22	-0.37	0.63	0.62	0.38	-1.96	-0.49
ILMN_1762407	CABLES2	-0.777556	0.0326154	0.310256	0	0	0	1	-1.07	0.19	0.65	-0.34	-0.61	-1.16	-1.2	-1.25	-1.15	-0.27	-0.84	-1.14	-0.48	-1.33	-1.64	-1.28	-0.68	-0.88	-0.85	-1.48	-0.83	-0.83	-1.01	-0.99	-0.57	-1.34	-0.65	-0.43	-1.46	-1.34	-1.61	-1.26	0.42	-0.92	-1.12	-0.69	0.1	0.28	-0.73	-1.19	-0.17
ILMN_1688864	CABP4	0.158222	-0.776615	-1.74949	0	1	0	1	-0.65	0.99	0.75	1.06	-0.43	0.7	-0.37	0	-0.04	0.86	-1.21	1.32	1.57	-1.58	1.04	0.99	-2.6	1.17	0.54	-2.38	-1.27	-0.43	1.53	-1.43	0.61	-0.07	1.92	0.26	0.41	-1.2	-0.82	0.3	0.88	0.51	0.91	0.27	-1.22	2.06	0.17	-0.63	0.69
ILMN_1711049	CACNA2D2	-0.324667	-0.0470769	-2.48513	0	1	2e-06	0	-1.25	-0.43	1.15	0.9	0.09	-1.53	-2.35	1.97	-0.7	-2.64	-0.19	0.81	-0.25	-2.06	-0.75	-1.11	2.69	-2.81	1.21	-1.53	3.08	-1.78	0.34	-0.42	0.78	-2.12	0.65	0.48	1	-2.79	-0.42	0.05	-0.8	-2.41	0.55	-0.82	-0.53	1.33	0.25	-1.32	-0.92
ILMN_1696317	CACNA2D4	0.285556	-0.347231	-0.892564	0	0.236194	0	1	0.5	0.79	0.9	0.48	-0.46	0.94	-0.12	0.9	0.33	-0.18	0.15	0.3	0.45	-0.14	0.87	0.51	-0.55	-0.99	1.19	0.66	0.34	-0.97	1.21	0.87	0.13	0.14	0.15	-0.25	0.24	0.07	0.42	-0.35	0.53	0.64	0.3	-0.09	-0.17	0.08	0.73	1.37	0.49
ILMN_1810992	CAD	-0.367111	-0.270769	0.471795	0	1	0	0	0.49	0.32	0.21	0.03	0.2	0.3	-0.46	-0.27	0.89	-0.2	-0.61	-0.15	-0.31	-0.73	-0.78	-0.88	-0.91	0.04	-0.53	-0.38	-2.19	-0.25	-0.7	-0.5	-0.38	-0.45	-0.64	-0.5	-0.61	-0.84	-1.1	-0.16	-0.42	-0.82	-0.3	0.18	0.54	0.34	-0.18	-1.07	-0.49
ILMN_1749118	CALML5	-3.894	-3.69785	-0.0487179	0	1	0	5e-06	-6.55	-1.42	-3.99	-1.37	-5.7	-1.46	0.21	-5.42	-4.86	2.68	-6.32	-6.18	-6.08	-6.03	1.79	-2.35	-5.03	-3.18	-3.99	-7.35	-8.15	-2.88	-7.12	-4.12	-5.76	-3.67	-1.17	-3.86	-4.02	-6.53	-5.34	-2.23	-4.36	-3.6	-4.6	-4.96	1.03	-3.76	-6.15	-0.76	-4.58
ILMN_1743714	CARD10	0.149556	-0.0606154	-1.09282	0	1	1.2e-05	2.7e-05	-0.13	0.56	-0.26	-0.38	-0.65	0.37	0.09	0.47	0.22	1.76	-0.72	0.91	-0.26	-0.36	1.14	0.61	1.37	-0.34	-0.16	-0.34	0.49	-0.02	0.44	-0.57	0.38	-0.52	0.62	0.23	0.93	-0.76	-0.41	0.7	-0.7	-0.2	0.07	0.66	-1.16	1.12	1.2	-0.15	-1.5
ILMN_1712532	CARD9	-0.987111	-1.25046	0.653846	0	1	0	0	0.72	0.82	-1.34	-1.47	-1.44	-0.95	-0.07	0.56	-2.39	-1.6	-0.2	-0.7	-1.61	-1.49	0.87	-2.47	-1.38	-1.75	-0.13	-2.36	-0.99	-1.35	-0.81	0.05	-1.13	-1.94	0.29	-1.07	-2.36	0.73	-1.35	-0.93	-2.32	-1.67	-0.91	0.1	-0.77	-1.25	-2.32	-0.57	-1.17
ILMN_1708983	CASC1	0.430889	-0.0984615	-2.16179	0	0.734578	0	0	0.85	0.74	1.13	1.03	1.14	0.95	0.8	0.34	0.8	0.82	0.4	0.18	0.09	0.44	-0.66	0.67	-0.11	0.06	0.18	0.42	1.04	-0.33	1.16	-1.05	0.94	0.67	0.18	0.64	0.94	0.66	0.72	-0.02	-0.18	0.26	0.71	-0.14	0.68	0.42	0.79	-0.64	-0.85
ILMN_1775935	CASC4	0.0102222	0.107385	-0.719744	0	1	3e-06	0	-0.35	-0.78	-0.61	-0.33	0.08	-0.92	0.25	0.02	-0.98	-0.11	-0.2	0.33	-0.2	-0.11	0.69	-0.23	0.65	0.16	0.04	0.02	0.77	-0.02	0.02	-0.27	-0.18	-0.56	-0.54	-0.14	0.35	-0.23	-0.02	-0.06	0.48	0.57	0.38	0.38	0.41	0.23	0.62	0.17	0.06
ILMN_1715437	CASC5	-0.607556	-0.148	0.431282	0	0.140708	0	0.176046	-1.04	-1.04	-1.04	0.35	-1.04	-0.55	-0.42	-1.04	0.2	0.48	-0.12	-0.76	-0.56	-1.04	-0.04	-1.04	-1.04	-0.13	0.02	-0.73	-0.23	-1.04	-0.43	-1.04	0.21	-0.75	-0.33	-0.01	-0.37	-1.04	-0.82	-0.51	-1.04	-0.94	-1.04	-0.32	-0.35	-0.75	-1.04	-1.04	-0.29
ILMN_1736568	CASP2	-0.438222	-0.05	0.400513	0	0.000228	0	0.000191	-0.29	-0.77	-0.52	-0.15	-1	-0.25	-0.62	-0.43	-0.46	0.06	-0.13	-0.5	-0.28	-0.47	-0.37	-0.27	-1.13	0.08	-0.51	-0.61	-0.58	0.01	-1.08	-0.45	0.07	-0.25	-0.06	-0.07	-0.3	-0.61	-0.53	-0.31	-0.05	-0.53	-0.99	-0.81	-0.45	-0.67	-0.35	-0.98	0.03
ILMN_1718070	CASP9	0.241556	-0.0653846	-0.457692	0	0.117782	8e-06	0.11756	0.92	0.59	0.9	0.13	0.65	0.43	0.17	0.69	0.66	0.3	-0.14	0.31	0.65	0.38	-0.03	0.38	-0.32	-0.61	0.56	0.03	-0.07	-0.15	0.95	-0.04	0.31	0.34	0.4	0.4	0.46	-1.07	0.53	0.48	0.11	-0.06	0.42	-0.06	-0.06	0.32	0.37	-0.03	-0.17
ILMN_1813400	CBR4	0.212667	-0.0601538	-0.727179	0	1	0	0.003944	0.14	-0.18	0.03	-0.02	0.8	0.1	0.56	-0.16	0.03	0.45	-0.2	0.18	0.36	0.18	0.3	0.28	0.69	0.1	0.33	0.71	0.8	-0.07	0.81	-0.55	0.29	0.3	-0.48	-0.21	0.26	0.14	0.91	0.3	0.09	0.61	0.45	1	-0.07	0	0.55	-0.63	-0.23
ILMN_1770678	CBX2	-2.70267	-1.25708	1.21128	0	0.000323	0	0	-2.25	-3.46	-2.49	-3.35	-1.33	-4.18	-2.25	-2.81	-2.61	-1.3	-2.59	-1.86	-3.04	-2.98	-1.74	-3.94	-3.46	-0.42	-2.77	-3.07	-4.08	-1.72	-3.57	-1.77	-2.35	-3.08	-2.95	-3.11	-3.17	-1.41	-3.45	-2.48	-3.69	-3.79	-3.31	-1.79	-1.34	-2.81	-2.71	-3.27	-1.44
ILMN_1657361	CBX7	0.385778	-0.359077	-0.871026	0	1e-06	0	0.065475	-0.21	1.08	-0.14	-0.37	0.86	0.6	-0.33	1.19	0.19	-0.64	-0.22	0.45	0.66	0.6	-0.87	0.43	1.41	0.1	0.5	0.76	1.56	0.7	0.44	0.57	-0.72	0.21	-0.16	0.14	0.66	0.31	0.2	0.17	0.04	0.87	1.02	0.13	1.39	1.05	0.19	1.16	0.45
ILMN_1682567	CCDC106	0.189333	0.148769	-1.18385	0	1	0	0	0.69	-0.08	-0.03	-0.16	-0.5	-0.31	0.32	0.03	-0.14	0.45	0.72	0.78	1.13	0.06	0.28	0.56	0.54	-0.89	0.08	0.08	-0.21	0.33	1	0.44	0.55	0.23	0.08	0.2	0.53	-0.1	0.59	0.36	0.2	-0.42	0.8	0.02	1.16	0.02	0.16	-0.64	-0.74
ILMN_1751264	CCDC126	-0.133333	0.0393846	-1.10179	0	1	5.6e-05	2e-06	-0.85	-1.13	0.31	0.17	-0.26	-0.48	-0.2	-1.24	-0.11	-0.81	-0.53	0.21	-0.32	-1.23	-1.24	-0.73	0.26	-0.41	0.26	0.51	-1.4	-0.29	2.99	-0.98	1	0.31	0.1	0.34	1.49	-1.38	0.34	0.84	-1.09	0.1	0.47	-0.8	-0.18	0.1	0.37	-0.63	0.26
ILMN_1755707	CCDC18	-0.774889	-0.252923	0.452564	0	0.358184	0	0.00295	-1.58	-1.07	-1.58	-0.68	-1.58	-1.58	-1.39	-1.58	-1.58	-0.3	-1.15	-0.88	-0.2	-1.58	-0.53	-1.24	-0.72	-1.58	-0.41	-0.77	-1.42	0.07	-0.47	-0.6	-0.73	-1.58	-1.33	-0.41	0.37	-1.39	-1.02	-1.22	-1.16	-0.25	-0.22	-1.34	0.34	0.01	-0.22	-0.05	0.98
ILMN_1718771	CCDC24	0.188	0.0941538	-1.12615	0	1	0	0	0.29	0.31	1.03	0.71	0.71	0.16	0.02	0.09	0.33	0.67	0.4	0.49	0	-0.32	0.06	0.35	0.56	-0.34	0.48	0.1	0.31	-0.2	1.02	0.27	0.67	0.47	0.47	0.12	0.26	-0.19	0.42	0.52	0.28	-0.42	-0.2	-0.61	-1	0.68	0.24	-1.42	-0.41
ILMN_1789266	CCDC25	0.248	-0.191231	-0.748974	0	0.288499	0	0.428365	0.32	0.63	0.55	0.39	0.97	0.28	0.01	0.8	-0.39	0.31	0.16	0.31	0.29	0.46	0.38	0	1.2	0.1	0.2	0.5	0.86	-0.12	0.61	0.1	0.08	0.32	-0.59	0.72	0.19	-0.67	0.53	0.01	-0.04	0.61	0.65	0.41	0.39	-0.36	-0.41	0.28	0.35
ILMN_1724487	CCDC32	0.258444	-0.0403077	-0.649487	0	0.123144	0	2e-06	-0.02	0.52	0.47	0.37	0.09	0.25	0.64	0.77	1.11	0.14	0.14	-0.34	-0.35	0.53	0.72	0.7	0.35	0.17	-0.06	-0.18	0.27	0.1	0.42	0.33	0.31	0.58	-0.06	0.76	0.8	0.11	-0.29	0.23	0.29	0.04	0.31	0.05	0.23	0.49	0.37	-0.22	0.22
ILMN_1683533	CCDC66	0.193111	-0.0427692	-0.528718	0	1	0	0.057758	-0.34	-0.21	0.11	0.2	0.09	0.49	-0.07	-0.36	0.48	0.3	0.18	-0.02	0.24	0.07	-0.14	0.21	0.63	-0.73	0.09	0.76	0.24	0.52	0.53	-0.34	0.1	0.66	0.2	0.38	0.29	-0.14	0.31	0.35	-0.14	-0.14	0.19	0.31	0.27	0.83	0.91	-0.12	0.61
ILMN_1678086	CCDC74A	0.0924444	-0.425385	-3.49436	0	1	0	0	-0.04	-0.5	-1.25	0.22	-0.53	2.08	-0.73	-0.02	-0.13	-0.19	0.46	-2.31	-0.47	1.45	1.79	2.55	0.82	-0.9	-0.54	0.57	1.81	1.78	0.37	2.96	-1.08	-0.46	-0.78	1.71	3.36	-1.78	0.37	1.49	-0.26	-0.14	-1.82	-1.49	-3.21	1.64	0.23	-1.35	-0.53
ILMN_1728979	CCDC74B	0.129333	-0.426769	-3.62	0	1	0	0	-0.18	-0.73	-1.09	-0.05	-0.28	2.17	0.05	-0.29	-0.3	0.81	0.32	-2.27	-0.24	1.58	1.87	2.8	0.38	-0.43	0.33	0.6	1.35	1.45	0.36	2.72	-0.98	-0.84	-0.33	1.63	3.4	-1.58	1.14	1.12	0.72	0.21	-2.28	-1.87	-3.31	1.27	0.14	-1.79	-0.71
ILMN_1761961	CCDC90A	-0.463111	-0.0910769	0.270513	0	0.027699	0	0.375217	-1.24	-0.6	-0.65	-0.39	-1.29	-0.57	-0.25	-0.35	-0.51	-0.68	-0.45	-0.36	-0.62	0.03	0.07	0.03	-0.04	-1.1	-0.81	-0.33	0.03	-0.14	-0.75	-0.78	-0.71	-0.44	-0.39	-0.21	-0.28	-1.01	-0.42	-0.52	-0.96	-0.45	-0.61	-0.14	-0.67	-0.78	0.37	0.06	-0.13
ILMN_1799710	CCDC96	0.105556	0.144615	-1.1741	0	1	0	0	-0.34	-0.51	0.62	1.27	0.03	-0.43	-0.24	0.34	-0.02	0.2	0.41	0.69	-0.28	0.36	0.59	1.1	-0.7	-0.53	0.37	-0.53	1.41	-0.72	1.2	-1.36	0.57	-0.23	0.1	0.6	0.68	0.35	-0.2	0.14	0.26	-0.35	0.36	-0.23	0.21	-1.46	0.97	-1.77	-0.21
ILMN_1695357	CCDC99	-0.646667	0.00861538	0.421026	0	0	0	0.007952	-1.25	-0.56	-1.03	-0.72	-0.24	-0.65	-0.59	-1.17	-0.32	0.11	-0.62	-0.97	-0.66	-0.86	-0.65	-1.75	-0.08	-0.37	-0.96	-0.56	-0.8	-0.9	-0.19	-0.54	0.05	-0.73	-0.87	-0.27	-0.79	-0.45	-0.74	-0.69	-0.73	-0.36	-0.79	-0.19	-0.42	-0.79	-0.35	-1.38	0.13
ILMN_1702247	CCNDBP1	0.309333	-0.0632308	-0.618974	0	0.120751	0	0.000295	0.44	0.26	0.61	0.08	0.35	0.31	0.54	0.45	-0.36	-0.04	-0.08	0.39	0.13	-0.93	0.56	-0.16	0.53	0.13	0.71	0.6	0.64	0.25	0.85	0.1	0.39	0.39	0.29	0.57	0.58	-0.03	0.51	0.33	0.19	0.6	0.59	0.12	-0.06	0.14	0.63	0.39	0.68
ILMN_1765717	CCNF	-0.918	0.126308	0.22359	0	0	0	1	0.24	-0.44	0.69	0.3	0.14	-1.6	-1.87	-0.63	0.18	-0.44	0.08	-0.14	-0.48	-1.33	-1.47	-3.53	-1.53	-0.83	-1.45	-1.71	-1.27	-1.09	-0.57	-1.35	-0.32	-1.28	-1.03	-0.95	-0.81	-1.92	-1.56	-0.54	-1.61	-1.69	-1.94	-0.52	-0.29	-0.52	-0.39	-2.16	-1.34
ILMN_1813431	CCNJ	-0.766	-0.365385	0.554359	0	1	0	8.8e-05	-1	-2.14	-1.97	-0.68	-0.93	-1.52	-1.34	-1.5	-2.14	-0.53	-0.37	-0.74	-0.44	-0.79	-1.01	0.33	-0.36	-1.33	-0.63	-0.47	-0.11	-0.93	-1.21	-0.75	-0.86	-0.79	-1.55	-0.61	-1.12	-0.6	-0.59	-1.3	-1.11	-0.15	-1.01	0.14	-0.69	0.15	0.59	-0.65	0.13
ILMN_1722502	CCT6A	-0.431333	0.0327692	0.184359	0	7.6e-05	0	1	-0.53	-0.47	-0.42	-0.22	-0.3	0.01	-0.29	0.16	0.31	-0.61	-0.7	-1.17	-0.96	-0.8	-0.42	-0.19	-0.21	-0.56	-0.85	-0.44	-0.48	-0.11	-0.52	-0.24	-0.7	-0.66	-0.41	-0.27	-0.69	-0.71	-0.35	-0.72	-1.06	-0.64	-0.5	0.16	-0.07	-0.34	-0.24	-0.54	0.43
ILMN_1659727	CDAN1	0.122444	0.0766154	-0.603077	0	1	0	0	0.01	0.62	1.1	0.01	0.46	0.58	-0.45	-0.63	0.79	0.47	0.13	0.19	0.48	0.02	0.06	0.13	-0.41	-0.16	-0.25	-0.06	-0.12	-0.5	0.23	-0.29	0.08	0.46	-0.24	0.65	-0.01	-0.14	0.12	-0.04	-0.01	0.28	0.1	-0.03	0	0.24	0.35	-0.57	0.3
ILMN_1651942	CDC25B	-1.11267	-0.321692	0.5	0	0.003501	0	0.000682	-1.18	0.12	-1.13	-0.37	0.6	-1.16	-1.87	-0.77	-1.01	-1.23	-1.68	-1.5	-1.37	-1.69	-1.29	-2.12	1.75	0.45	-1.21	-2.14	-0.82	-1.3	-2.3	-1.24	-2.12	-2.04	-1.17	-1.17	-2.76	-0.67	-2.44	-1.73	-1.17	-1.72	-0.74	0.43	-0.5	-0.16	-1.86	-0.79	-0.09
ILMN_1764927	CDC42EP1	-0.331556	-0.736769	0.549231	0	0.604613	5.1e-05	0	0.22	-0.09	-0.08	-1.07	-0.22	-0.55	0.66	-0.24	0.27	0.36	-0.95	-0.28	-0.78	0.03	-0.33	-0.65	0.14	0.16	-0.6	-0.45	-1.26	-0.69	0.03	-0.62	0.27	0.2	0.23	-1.1	-0.13	0.34	0.06	-0.53	-0.69	-0.22	-0.25	0.22	-0.38	-0.61	-0.41	-0.15	-1.89
ILMN_1660654	CDCA2	-1.60356	-0.614615	0.702821	0	7e-05	0	1e-06	-0.29	-1.62	-1.36	-1.43	-2.67	-2.38	-1.97	-1.61	-1.65	0.75	-0.56	-1.63	-0.44	-2.51	-0.75	-3.02	-1.25	-0.84	-1.01	-3.02	-2.92	-2.9	-0.65	-1.99	-0.56	-1.75	-2.4	-1.04	-2.02	-3.02	-2.7	-1.37	-1.13	-2.54	-2.36	-0.08	-0.56	-1.39	-3.02	-2.41	-0.63
ILMN_1812557	CDK5RAP3	0.140889	0.00769231	-0.692821	0	1	0	5e-06	0.77	0.34	1.1	0.16	0.82	0.62	-0.86	-0.35	0.44	0.69	-0.4	0.9	0.4	-0.75	-0.82	-0.68	-0.14	-0.29	0.4	0.27	-0.51	-0.56	-0.02	-0.21	-0.22	0.29	0.52	-0.24	0	-0.19	0.12	0.42	0.16	0.39	0.45	-0.02	1.19	1.37	0.25	-0.28	0.09
ILMN_1751411	CDON	-0.00311111	-0.234923	-2.27615	0	1	0	0	1.24	1.22	0.55	0.46	1.22	1.2	-2.04	1.47	0.63	1.08	-0.4	0.48	0.81	1.54	0.13	0.63	-3.06	0.08	0.32	0.68	-0.61	0.32	1.41	-2.52	-0.58	-0.96	-0.51	1.99	0.62	-3.37	-0.12	0.19	-0.41	-0.65	-0.5	-2.47	-3.37	0.53	0.85	0.1	-0.81
ILMN_1693014	CEBPB	-0.534889	-0.475538	0.604103	0	1	0	0	-0.77	0.15	-1.27	-0.58	-0.41	-0.9	-1.05	-0.78	-1.3	-0.57	0.3	0.19	-0.18	-0.8	-0.08	-0.87	-1.13	0.28	-0.62	-1.32	-1.11	-0.95	-0.48	-0.8	-0.58	-1.31	-0.06	-0.88	-0.88	0.88	-0.75	-0.54	-0.28	-0.73	-0.57	0.08	-1.25	-0.63	-1.05	0.54	-0.59
ILMN_1711208	CELSR2	0.137111	-0.153385	-1.55769	0	1	0	0	-1.17	1.18	-1.76	0.8	0.26	0.41	0.32	0.2	-0.75	1.94	0.37	0.94	0.69	0.01	1.16	1.67	-0.83	0.52	-0.27	-0.15	1.54	0	-0.06	-0.03	0.26	-0.39	0.4	-0.07	0.02	-0.91	-0.19	-0.11	0.96	-0.72	-1.79	0.44	-0.43	0.51	0.8	-1.55	-2.58
ILMN_1693221	CENPH	-1.32622	0.134462	0.137436	0	0	0	1	-2.31	-2.31	-2.31	-2.08	-2.31	-2.31	-0.88	-1.49	-0.58	0.18	-0.61	-0.86	-2.31	-2.31	-1.84	-2.15	-1.12	-1.93	-1.98	-1.16	-2.31	-2.31	-0.9	-1.03	-0.27	-2.31	-1.57	-0.65	-1.85	-0.64	-0.69	-1.43	-0.38	-0.87	-2.31	0.41	-1.56	-2.28	-0.76	-1.7	0.39
ILMN_1737195	CENPK	-1.41422	0.216462	0.0982051	0	0	0	1	-0.91	-2.76	-2.74	-0.84	-2.46	-2.05	-2.11	-2.76	-2.11	-0.26	-1.2	-1.8	-1.23	-2.76	-0.7	-1.9	-2.32	-0.61	-0.39	-1.38	-1.54	-1.52	-1.19	-1.85	-0.49	-2.76	-1.58	-1.69	-1.4	-1.43	-2.07	-1.82	-0.84	-1.01	-1.74	0.67	-0.68	-0.59	-1.02	-1.69	0.69
ILMN_1742779	CENPL	-0.936222	-0.0196923	0.45	0	0	0	0.282346	-0.96	-2.68	-0.98	-1.31	-1.5	-1.19	-0.49	-2.22	-0.83	0.35	-0.42	-0.43	0.26	-0.88	0.07	-1.77	-1.91	-0.75	-0.92	-0.81	-1.87	-1.2	-0.67	-0.55	-0.2	-0.27	-0.84	-1.44	-0.6	-1.25	-1.29	-0.16	-0.61	-0.27	-2.1	-0.99	-1.23	-1.7	-0.31	-1.87	0.34
ILMN_1681008	CGRRF1	0.120444	0.0563077	-0.658462	0	1	0	0	-0.16	-0.13	-0.61	-0.2	0.11	0.07	0.2	-0.45	-0.58	0.39	0.29	0.63	0.03	-0.59	0.75	0.46	0.64	0.1	0.45	0.36	0.25	0.01	0.64	-0.27	0.28	0.02	-0.01	0.27	0.34	0.12	0.33	0.02	0.62	0.27	0.24	0.13	-0.62	-0.01	0.72	0.2	-0.35
ILMN_1674231	CHAF1B	-0.914889	-0.145231	0.370513	0	3.5e-05	0	1	-0.79	-0.11	-0.39	-0.36	-0.89	-0.93	-1.34	-2.26	-0.37	0.17	-0.25	-1.21	-1.04	-1.26	-0.66	-2.72	-0.91	-1.25	-0.93	-1.79	-1.69	-2.1	-0.86	-0.54	-0.18	-0.64	-1.38	-1.52	-0.77	-0.4	-0.95	-0.17	-0.5	-1.15	-0.86	0.5	-0.3	-0.92	-0.56	-1.87	-1.75
ILMN_1815124	CHCHD2	-0.215333	0.0998462	0.0625641	0	0	3.4e-05	1	-0.34	0.14	0.22	-0.02	-0.12	-0.29	-0.21	-0.31	-0.09	-0.36	-0.31	-0.24	-0.6	-0.7	-0.14	-0.31	-0.2	0.02	-0.38	-0.36	-0.21	-0.42	0.17	-0.2	-0.11	-0.35	-0.02	-0.12	-0.26	-0.26	-0.37	-0.22	-0.19	-0.26	-0.49	0	-0.29	-0.35	0.04	-0.37	-0.21
ILMN_1673026	CHCHD3	-0.548667	-0.00369231	0.231026	0	0.000104	0	1	-0.44	-0.75	-0.41	-0.78	-1.31	-0.46	0.05	-0.37	-0.03	-0.46	-0.62	-1.69	-0.65	-0.88	-0.41	-0.92	-0.03	0.08	-0.8	-0.14	-0.45	-0.28	-0.84	-0.45	-0.07	-0.64	-0.82	-0.22	-1.49	-0.05	-0.56	-1.01	-0.48	-0.3	-0.37	-1.23	-1.24	-1.22	-0.81	0.04	0.21
ILMN_1797530	CHCHD5	0.194667	0.130615	-1.0259	0	1	0	0	0.65	0.01	0.05	0.62	0.18	0.38	0.32	0.05	0.9	-0.09	0.24	0.41	0.12	0.48	0.42	0.65	0.58	0.51	0.01	-0.05	-0.3	0.41	0.69	0.39	0.61	0.56	0.42	0.54	0.63	-0.47	0.23	0.44	0.23	0.34	-0.3	-0.25	-0.78	-0.39	0.05	-0.7	-0.07
ILMN_1654583	CHD1	-0.154	0.185077	-0.702821	0	1	0.002358	0	-1.05	-0.41	0	-0.17	0.18	-0.4	-0.97	-1.53	-0.4	-0.42	-0.21	0.22	-0.06	-0.09	-0.59	-0.28	-0.1	-0.21	0.05	-0.3	0.1	0.24	0.03	-0.55	-0.17	-0.44	-0.61	0.14	0.42	-0.4	-0.39	-0.41	-0.62	-0.52	0.36	0.54	1.05	0.88	-0.33	-0.01	-0.09
ILMN_1671893	CHMP2A	-0.00444444	0.150154	-0.485897	0	1	0.000314	1e-06	0.12	-0.62	-0.29	-0.01	-0.26	-0.26	0.2	0.08	-0.52	0.41	0.11	0.37	0.45	0.22	-0.13	0.24	-0.11	-0.01	0.01	-0.05	0.1	-0.44	0.29	-0.21	0.27	0.19	0.01	0.32	0.46	-0.32	0.05	-0.14	-0.09	-0.43	-0.23	-0.13	0.58	-0.36	0.19	-0.33	0.22
ILMN_1771233	CHMP4B	-0.00955556	0.158308	-0.484103	0	1	0.003036	0	0.17	0.23	0.35	0.45	0.24	-0.07	-0.17	0.77	0.21	0.35	0.14	0.28	0.5	-0.37	-0.53	0.22	-0.14	-0.1	0.14	-0.65	0.26	-0.68	0.24	-0.56	-0.07	-0.09	-0.01	0.48	0.38	-0.56	-0.25	-0.13	0.43	0.38	-0.46	-0.15	-1.29	-0.48	0.05	-0.28	0.16
ILMN_1770044	CHRNA5	-1.70067	-0.805846	0.516667	0	0.035356	0	0.002194	-0.25	-2.06	-2.13	-2.24	-2.18	-2.37	-1.59	-1.58	-2.37	-0.73	-0.62	-1.43	-1.7	-2.11	0.41	-2.37	-2.07	-0.56	-2.37	-2.37	-1.32	-1.72	-2.37	-1.47	-2.37	-1.78	-1.14	-0.93	-2.37	-1.67	-1.98	-1.69	-0.94	-1.06	-2.37	-1.84	-2.37	-2.37	-2.37	-2.37	-2.11
ILMN_1735199	CIAPIN1	-0.689556	0.00553846	0.300513	0	0	0	1	-0.33	-0.26	0.68	-0.49	-0.24	-0.55	-0.7	-0.03	-0.38	-0.7	-1.03	-1.46	-0.83	-1.42	-0.79	-0.98	0.02	-0.52	-1.22	-1.28	-0.48	-0.67	-1.4	-1.06	-0.06	-1.38	-0.71	-0.2	-0.97	-1.21	-1.16	-1.14	-0.7	-0.73	-0.77	0.12	-0.68	-0.77	-0.66	-0.76	0.36
ILMN_1674411	CKAP2	-0.741333	-0.0235385	0.286667	0	0.000206	7e-06	1	0.03	-2.5	-1.9	-0.76	-1.38	-0.56	-0.89	-0.88	-0.93	-0.04	-0.12	-0.52	-0.71	-2.2	0.05	-0.38	-1.46	-0.05	-0.03	-0.09	0.47	-1.06	0.15	-1.74	0.41	-0.63	-1.01	0	-0.41	-2.25	-1.45	-0.75	-0.05	-0.99	-0.98	0	0.51	-1.48	-0.99	-1.96	0.17
ILMN_1751776	CKAP2L	-1.51333	-0.0183077	0.634872	0	0	0	7.5e-05	-0.59	-2.12	-1.53	-0.83	-3.52	-2.89	-2.39	-1.71	-0.73	0.16	-0.83	-1.37	-0.48	-1.04	-0.87	-3.65	-1.35	-0.23	-1.32	-2.95	-0.99	-2.3	-0.43	-1.58	-0.28	-1.81	-1.11	-1.25	-1.34	-2.36	-1.85	-1.05	-1.22	-2.47	-2.67	0.07	-0.21	-1.86	-1.32	-3.61	-1.48
ILMN_1719256	CKS1B	-0.796889	-0.0730769	0.469487	0	2e-06	0	0.01272	-0.71	-1.35	-0.17	-0.42	-1.08	-0.89	-0.57	-1.5	-0.9	-0.23	-0.39	-0.77	-0.22	-2.38	0.07	-1.85	-0.95	-0.73	-0.68	-0.84	-1.76	-0.56	-0.58	-0.25	-0.01	-0.77	-0.61	-1.01	-0.36	-0.31	-0.83	-0.19	-0.21	-0.81	-1.31	-0.59	-1.01	-2.1	-0.74	-0.47	-0.04
ILMN_1709634	CMBL	-0.166	0.223692	-1.81026	0	1	0.013963	2e-06	-0.02	0.39	-0.18	0.66	0.38	0.55	-0.16	0.1	0.03	-0.82	-0.48	0.17	-0.88	-0.81	0.17	-0.71	-0.58	-0.61	-0.32	0.46	0.28	-0.62	0.38	-0.87	0.24	0.34	-0.52	-1.01	0.18	-2.12	-0.1	0.08	-0.17	0.68	-0.37	-0.39	-0.19	-0.83	0	-0.83	0.66
ILMN_1805765	CMYA5	0.0691111	-0.112154	-1.61615	0	1	0	0	0.11	0.9	0.97	-0.2	1.74	0.54	-0.78	-1.8	0.78	-1.54	-0.64	0.72	-0.34	-0.2	-1.05	-0.34	-2.93	1.17	0.55	0.41	-1.5	-0.33	-0.07	-0.66	0.02	0.59	-0.32	-0.49	0.44	-0.4	0.12	-0.06	1.61	0.26	0.61	0.58	0.38	2.09	0.32	0.08	0.47
ILMN_1753498	COASY	0.162444	0.0849231	-0.703333	0	1	0	0	0.29	0.64	0.54	0.41	0.56	0.58	-0.04	0.33	0.49	1	0.31	0.39	0.35	-0.12	-0.11	0.33	0.09	0.05	0.01	-0.08	0.29	-0.27	0.66	0.22	0.59	0.45	0.05	0.2	0	-0.06	0.04	0.27	0.01	-0.11	0.24	0.02	-0.51	0.09	0.07	-0.43	-0.18
ILMN_1666364	COQ10A	0.131556	-0.0804615	-0.66359	0	1	8.8e-05	0.081359	-0.06	0.34	0.39	0.01	0.86	0.6	0.1	1.42	0	0.11	0.11	0.22	-0.02	-0.29	-0.69	0.2	1.93	-0.43	0.49	0.04	0.78	-0.34	0.36	-0.13	-0.29	-0.03	-0.17	0.29	-0.34	-0.46	0.22	-0.19	-0.47	0.3	0.06	0.43	-0.13	0.38	0.6	0.21	0.38
ILMN_1783985	COQ6	0.215111	-0.0749231	-0.598462	0	1	0	0.00756	0.67	0.62	0.86	0.57	0.43	0.86	-0.17	0.61	0.96	-0.02	-0.19	0.02	0.14	0.02	-0.15	-0.03	0.17	-0.25	-0.08	0.28	0.47	-0.27	0.16	-0.24	0.13	0.8	-0.02	0.39	0.54	-0.52	0.09	0.29	-0.08	0.31	0.42	0.03	0.24	0.5	0.83	-0.12	-0.5
ILMN_1689070	COQ7	-0.110444	0.280615	-0.99	0	0.48936	1.8e-05	0	-0.25	-0.33	0.7	0.83	0.78	-0.06	0.21	-0.38	-0.34	1.19	-0.04	0.91	0.34	-0.21	0	-0.1	-0.86	-0.23	-0.29	-0.02	-0.16	-1.13	0.6	-0.78	0.79	0.11	-0.15	0.28	0.22	-1.24	0.07	0.45	0.08	-0.15	-0.4	-0.2	-0.54	-0.7	0.23	-0.79	-0.15
ILMN_1784294	CPA4	-2.28622	-2.28154	0.292564	0	1	0	0	-1.45	0.44	1.47	-1.6	-0.65	-2.7	-0.39	-2.68	-1.45	-3.17	-2.16	-3.11	-3.49	-3.49	-3.49	-1.77	-3.49	-0.19	-3.49	-3.49	-3.49	-3.49	-3.49	-3.49	-2.1	-1.19	-1.13	-3.49	-3.49	-0.41	-2.77	-3.49	-3.49	-0.29	-3.35	-1.56	-2.15	-2.45	-3.49	-1.45	0.41
ILMN_1755954	CPEB3	0.335556	-0.046	-1.08026	0	0.106893	0	0	0.42	0.71	0.92	0.28	0.54	0.99	-0.68	-0.32	0.3	0.21	0.14	0.57	0.7	1.09	0.28	1.04	1.16	0.19	0.64	0.33	0.73	-0.01	0.41	-0.39	-0.1	0.4	-0.6	0.58	0.57	-0.53	0.38	0.56	-0.11	0.34	0.41	0.1	0.9	-0.11	0.53	0	-0.04
ILMN_1801703	CPLX1	0.333556	-0.729538	-2.33436	0	0.059164	0	3.5e-05	1.54	-0.03	1.9	2.34	0.54	1.21	-0.78	2.08	-0.37	0.52	-1.46	-0.21	0.71	1.59	0.95	1.3	1.69	-2.26	1.1	-0.81	1.78	-0.83	-0.03	-0.04	-0.26	0.91	1.76	-1.26	1.04	-1.05	0.31	0.89	0.81	-0.66	0.32	-0.8	0.65	1.43	1.99	-0.15	-2.45
ILMN_1795454	CPSF6	-0.674889	0.247231	-0.12	0	0	0.063826	1	-0.91	-1.42	-0.9	-0.25	-0.85	-0.57	-0.18	-0.99	-1.42	0.45	-0.66	-0.97	-0.27	-1.66	-0.53	0.26	-0.09	-0.91	-0.82	-0.48	-0.42	-0.16	-0.92	-0.77	-0.33	-1.57	-1.04	-0.23	-0.99	-1.79	-0.94	-0.42	-0.25	-0.42	-0.82	-0.56	-0.7	-0.69	-0.12	-1.13	0.69
ILMN_1660223	CREBL2	0.131556	-0.0218462	-0.617949	0	1	0	1.1e-05	0.04	0.4	0.39	0.19	0.58	0.51	0.22	0.49	0.72	0.15	-0.04	-0.15	0	0.15	-0.09	0.28	0.07	-0.33	-0.39	-0.17	0.24	-0.23	0.53	-0.1	-0.28	0.57	-0.36	0.52	0.71	0.36	0.72	-0.26	-0.33	-0.1	0.11	-0.01	-0.03	-0.16	1.11	0.66	-0.11
ILMN_1742350	CRIP1	0.190444	0.0284615	-1.63308	0	1	0	1e-06	0.29	0.3	0.4	0.92	-0.09	-0.26	0.44	-0.3	0.61	0.95	0.23	0.55	-1.08	0.98	0.83	0.17	0.14	0.43	-0.05	0.44	-0.25	-0.45	0.75	0.44	0.7	0.98	0.35	0.72	0.7	-0.89	0.26	0.56	0.23	-0.45	-0.93	-1.56	1.04	0.31	0.67	-1.17	-0.43
ILMN_1794033	CRIPAK	0.243556	-0.180923	-0.859231	0	1	1e-06	0.010262	-0.02	0.24	0.87	0.16	1.54	0.65	-0.92	-0.73	0.7	0.21	-0.69	0.21	0.4	-0.01	-0.12	0.62	0.06	-0.1	1.68	0.98	0.48	0.75	-0.39	-0.54	-0.4	0.59	-0.1	-0.22	-0.26	-0.73	-0.45	0.27	0.66	0.51	0.31	-0.43	0.44	2.38	0.84	-0.41	-0.65
ILMN_1693090	CROT	0.149333	-0.208462	-1.41205	0	1	0	2e-05	0.88	0.43	1.19	0.09	0.35	0.42	0.07	-0.99	0.3	-0.29	0.1	-0.98	-0.86	0.25	0.34	0.23	-0.98	1.6	0.16	1.51	-2.3	0.17	-0.59	-0.03	-0.11	0.28	-0.3	0.41	-0.09	-1.7	0.51	0.86	0.94	0.92	-0.59	0.29	0.06	0.29	0.89	-0.78	0.49
ILMN_1796180	CRY2	0.305778	-0.144308	-0.744103	0	0.008572	0	1.5e-05	1.19	0.91	2	0.12	0.89	0.21	-0.14	0.46	0.59	-0.82	0.5	-0.05	0.64	0.62	-0.36	0.02	1.05	-0.33	0.51	0.46	0.25	0.79	0.31	0.11	-0.32	-0.1	-0.5	0.24	-0.12	0.11	0.25	-0.01	0.45	0.36	0.61	-0.21	0.33	0.54	0.26	1.5	-0.5
ILMN_1779515	CSAD	0.0517778	0.0553846	-1.75282	0	1	0	0	0.93	-0.63	0.95	0.49	0.45	-0.24	-2.03	-1.45	1.04	-1.09	0.22	0.41	1.56	0.1	-0.59	-1.6	-0.65	-1.27	0.67	0.13	-1.21	0.43	0.04	0.25	-1.39	0.32	0.35	0.55	0.25	0.07	0.6	1.09	0.02	-0.16	-0.3	-0.63	-1.03	1.96	0.32	0.79	-0.47
ILMN_1652024	CSNK1G3	0.0277778	0.172923	-0.64641	0	1	4.3e-05	0	-0.41	-1.2	-1.17	-0.15	0.18	-0.18	0.44	-0.96	-0.91	0.35	0.15	0.15	0.06	0	0.68	0.65	1.24	0.37	-0.03	0.49	1.11	-0.01	0.42	-0.01	0.51	0.21	0.36	0.46	0.21	-0.4	0.3	-0.04	0.34	0.36	-0.14	-0.32	-0.32	-0.62	0.09	-0.6	0.27
ILMN_1660806	CSRP2	-1.34778	-1.87369	0.758974	0	1	0	0	-1.4	-1.54	-2.74	-2	-1.23	-2.87	0.22	0.26	-1.36	-3.37	-2.04	-1.76	-1.99	-0.76	-2.18	-2.71	-1.1	-0.58	-0.79	-0.85	-2.15	0.35	-3.27	0.4	-2.56	-1.94	-0.13	-1.65	-2	-0.75	-1.89	-3.54	-0.1	-0.95	1.03	-0.26	-0.4	-0.36	-2.58	0.18	-1.63
ILMN_1683444	CTDSPL	0.192222	-0.144615	-0.474615	0	0.621162	1.8e-05	1	-0.13	1.12	0.64	0.52	0.17	0.5	0.18	0.46	0.39	0.04	-0.18	-0.02	-0.82	0.11	0.19	0.26	0.02	0.78	0.34	0.17	-0.05	-0.33	0.12	-0.07	0.76	0.34	0.16	-0.07	0.56	-0.69	0.57	0.07	0.62	0.32	0.51	0.08	0.26	0.37	0.23	0.05	-0.65
ILMN_1738718	CYB561D2	0.191556	0.0284615	-0.779487	0	1	0	0	0.46	0.34	0.76	0.88	-0.36	0.76	0.19	0.11	0.78	0.44	-0.08	0.75	-0.19	-0.01	0.83	0.29	0.05	-0.45	-0.27	-0.37	-0.19	-0.1	0.18	0.18	0.26	0.86	0.73	0.5	0.76	-0.34	0	0.58	0.01	-0.37	-0.03	-0.22	-0.18	0.51	0.72	-0.6	-0.53
ILMN_1670925	CYB5D1	0.401333	-0.162923	-0.912821	0	0.023563	0	0.000256	0.62	0.48	0.85	1.38	0.95	0.79	0.21	1.07	1.3	-0.41	0.12	0.73	0.36	-0.44	0.11	0.32	0.83	-0.23	-0.18	0.92	0.31	-0.35	1.27	-0.4	0.52	0.58	0.78	0.47	0.91	-1.02	0.77	0.6	-0.26	0.78	0.51	0.24	-0.09	0.31	0.88	-0.4	-0.16
ILMN_1696254	CYB5D2	0.395556	-0.148769	-1.37256	0	0.246265	0	0	0.24	0.67	0.2	0.91	0.86	0.88	0.58	1.43	0.76	-0.21	-0.25	1.13	-0.3	-0.54	0.26	0.96	1.28	0.55	-0.41	0.63	1.33	-0.96	1.65	-0.65	1.11	1.08	0.53	0.17	0.84	-1.16	0.98	0.77	-0.61	0.98	0.77	-0.47	-1.15	0.83	0.87	0.09	-0.11
ILMN_1729237	CYB5R1	0.08	0.0415385	-0.656667	0	1	1.8e-05	2.7e-05	-0.23	1.19	0.7	0.45	0.46	0.87	-0.26	0.07	0.52	0.42	-0.28	0.28	0.24	0.16	0.34	-0.54	0.6	-0.92	-0.06	0.29	-0.2	-0.22	-0.1	-0.15	0.14	0.52	-0.16	-0.08	0.48	-0.3	-0.36	-0.06	0.3	0.78	-0.04	-0.82	0.03	0.5	0.32	-0.64	-0.29
ILMN_1718988	DAZAP2	0.0786667	0.111231	-0.434359	0	1	0	0	-0.27	0.11	-0.46	-0.06	0.13	-0.01	0.14	-0.3	-0.37	0.26	0.29	0.36	0.44	-0.37	0.04	-0.23	0.04	-0.11	0.31	0.29	-0.15	-0.12	0.34	0.06	0.3	0.27	0.11	0.44	0.28	0.4	0.08	0.17	0.18	0.49	0.02	0.03	-0.18	-0.07	0.2	-0.16	0.49
ILMN_1730612	DBNDD2	0.192	0.138923	-1.49487	0	1	0	0	0.62	0.86	0.74	-0.57	0.43	0.44	0.11	-0.07	0.65	0.38	0.17	0.58	0.87	0.55	0.23	0.28	-0.75	-0.32	0.42	0.85	0.13	0.02	0.69	0.01	-0.52	0.72	-0.03	0.82	0.77	-0.99	0.3	0.71	0.53	0.16	-0.21	-0.05	-1.74	-0.42	0.61	-0.6	-0.76
ILMN_1715555	DBP	0.0944444	0.0541538	-1.08051	0	1	1e-06	0	-0.36	-0.36	-0.29	0.25	0.86	0.05	-0.4	-0.05	-0.94	0.16	0.21	0.64	1.28	1.17	0.2	-0.43	1.9	-0.4	0.34	0.29	0.64	0.2	1.75	-0.1	0.06	0.04	-0.31	0.48	-0.01	-0.15	0.66	0.15	1.13	0.24	-1.4	-0.81	-1.11	-0.58	-0.41	-0.51	-0.03
ILMN_1803485	DCI	-0.0382222	0.157385	-0.543077	0	1	0.013498	0	-0.22	0.14	0.08	0.67	-0.06	-0.05	0.05	-0.57	0.18	0.64	0.25	0.76	0.32	0.1	0.6	-0.04	-0.67	-0.3	-0.26	-0.53	-0.7	-0.01	0.8	-0.19	0.61	-0.1	-0.32	0.32	0.22	-0.89	-0.04	0.87	-0.19	-0.7	-0.71	0.05	-0.11	-1.13	0.47	-0.69	-0.39
ILMN_1741564	DCTN4	0.0291111	0.125538	-0.657179	0	1	0	0	-0.33	0.58	0.11	0.22	0.51	0.34	-0.22	-0.25	0.24	-0.42	-0.29	-0.1	-0.34	-0.01	-0.04	0.2	0.11	-0.78	0.05	0.01	0.43	0.14	0.31	-0.48	-0.06	0.09	-0.99	0.39	0.48	-0.31	0.49	-0.24	-0.16	0.23	0.29	0.29	0.87	-0.09	0.44	0.04	0.19
ILMN_1727001	DDX46	-0.0484444	0.177077	-0.625641	0	1	0.000181	0	-0.14	-0.14	0.07	-0.64	-0.07	0.04	-0.18	-1.26	-0.51	-0.23	-0.44	0.18	0.54	-0.39	-0.21	-0.12	-0.1	0.67	0.1	0.33	0.55	-0.2	-0.05	-0.35	0.15	-0.02	-0.39	0.14	0.06	-0.56	-0.23	0.02	0.11	0.4	0	-0.05	0.26	0.11	0.2	-0.18	0.82
ILMN_1768772	DEGS2	0.178667	-0.0966154	-3.26487	0	1	0	0	1.35	-0.2	0.69	1.51	0.9	-0.24	-1.4	-0.37	0.27	0.35	0.28	1.39	-0.75	0.98	0.44	-1.14	0.21	0.17	0.04	0.02	-0.8	-0.53	0.89	0.75	1.25	0.54	0.88	-0.62	1.22	-0.2	0.77	-0.5	0.85	0.29	0.15	-1.16	-0.58	1.01	1.14	-2.07	-2.14
ILMN_1728073	DENND1A	-1.15822	-0.545231	0.487949	0	0.981856	0	0.011724	-0.52	-1.57	-1.93	-1.88	-1.93	-1.93	-1.41	-0.28	-0.72	-0.13	-0.57	-1.56	-1.93	-1.93	-0.82	-1.93	-1.29	-1.93	-1.27	-1.93	-1.93	-1.48	-0.12	-1.93	-0.34	-1.93	-0.84	-1.72	-1.25	-1.93	-1.93	-1.19	-0.33	-1.5	-1.39	0.8	0.78	-0.9	-1.11	-0.97	-0.05
ILMN_1791593	DENND5B	0.149111	-0.309385	-1.36744	0	1	0	0.000582	0.48	-1.32	-0.65	-0.72	0.63	0.36	-0.9	-0.48	-0.07	1.23	-0.11	-0.08	0.21	0.95	-1.27	2.27	-1.64	-1.31	0.72	0.21	-0.44	0.58	1.33	-0.44	0.31	0.31	-0.8	2.81	-1.12	-1.05	0.8	1.18	0.55	1.02	-0.3	-0.52	-0.9	-0.94	0.01	0.69	1.15
ILMN_1814600	DEPDC1B	-0.909333	-0.0313846	0.562564	0	2.1e-05	0	1	-1.19	-1.19	-1.19	-1.19	-1.19	-1.19	-1.19	-1.19	-1.19	0.42	-0.63	-1.19	-1.06	-1.19	0.07	-1.19	-0.02	0.18	-0.97	-1.19	-0.71	-1.19	-0.71	-1.19	0.59	-1.08	-0.66	-1.19	-1.19	-1.19	-1.19	-0.15	-0.03	-1.19	-1.19	-1.19	-1.19	-1.19	-1.19	-1.19	-1.19
ILMN_1654028	DHCR7	-0.962889	-0.428769	0.401026	0	1	0	0.002687	0.94	-0.87	-0.4	-0.4	-1.32	-1.16	-1.61	0.18	-0.99	-0.41	-1.64	-1.11	-2	0.87	-0.15	-0.61	-1.62	-0.28	-1.47	-1.12	-0.12	-0.79	-1.55	-1.84	-0.89	-0.86	-0.91	-1.07	-0.88	-2.38	-1.14	-1.17	-0.88	-1.12	-1.58	-0.19	-1.66	-0.79	-1.03	-1.55	-2.77
ILMN_1795822	DIS3L	0.109333	0.0752308	-0.642821	0	1	0	0	-0.08	0.2	0.38	-0.02	-0.08	0.08	0.17	0.1	0.39	0.33	0.29	0	0.26	0	0.47	-0.03	0.14	-0.24	-0.17	-0.06	0.07	-0.43	0.27	-0.18	-0.21	0.2	-0.13	0.46	0.13	-0.49	0.28	-0.13	-0.22	-0.08	0.37	0.46	-0.01	0.74	0.34	0.35	0.4
ILMN_1736704	DIXDC1	0.476444	-0.485692	-0.973333	0	1e-05	0	1	0.9	-0.2	0.25	0.48	0.63	0.54	0.98	0.55	-0.58	0.76	0.28	0.42	0.05	-0.4	-0.56	0.26	-0.93	0.59	0.82	0.87	-0.48	1.2	0.46	0.01	0.98	0.85	0.77	0.87	0.97	-0.32	1.18	0.67	1.06	1.09	1.03	-0.47	0.64	0.18	0.74	1.16	-0.01
ILMN_1671257	DKC1	-0.433556	-0.0721538	0.349744	0	0.000628	0	0.002392	-0.42	-0.13	-0.15	-0.42	-0.01	0.11	-0.49	-0.52	0.13	-0.45	-0.71	-0.94	-0.33	-1.22	-0.7	-0.44	-0.41	0.15	-0.64	-0.41	-0.7	-0.15	-0.69	-0.5	-0.62	-0.73	-0.39	-0.3	-0.73	-0.63	-0.53	-0.51	-0.51	0.02	-0.62	-0.13	-0.34	-0.55	-0.22	-0.74	-0.3
ILMN_1768595	DLG4	0.294444	-0.302308	-1.04026	0	0.062251	0	0.029727	-0.08	0.47	0.4	0.6	0.86	0.41	-0.05	1.22	0.63	-0.22	-0.05	0.7	0.34	0.61	-0.37	0.98	1	0.34	0.37	0.17	0.72	0.42	0.74	-0.19	-0.36	0.03	0.8	0.11	0.19	0.18	0.04	0.02	0.48	-0.62	0.7	-0.6	0.1	1.28	0.22	0.37	-1.36
ILMN_1688505	DNAJC12	-0.268667	-0.235692	-3.5041	0	1	0	0	-2.75	0.09	-0.35	0.63	0.35	0.81	1.08	0.51	-0.91	-0.23	-1.55	0.63	1.43	-1.99	-1.71	1.25	1.58	-0.38	-0.38	1.34	0.65	1.11	1.39	-0.07	1.27	-0.2	0.31	0.67	1.54	-4.39	-1.88	0.76	-1.65	0.97	-0.84	0.41	-1.18	0.29	-3.22	-3.8	-1.46
ILMN_1725773	DNAJC12	-0.102667	-0.139846	-2.45436	0	1	0	0	-1.16	0.19	0.89	1.13	-0.31	1.28	0.16	1.09	0.24	-0.79	-1.26	0.18	1.6	-1.47	-1.66	1.57	2.12	-0.25	0.72	2.28	0.37	1.51	1.47	0.1	0.95	-0.29	-0.34	0.77	0.78	-4.27	-1.98	-0.21	-1.27	-0.39	-0.61	0.97	-1.26	0.67	-2.25	-2.36	-2.22
ILMN_1803073	DNAJC12	-0.275333	-0.251846	-3.54513	0	1	0	0	-2.33	0.36	-0.11	0.95	0.53	1.28	1	0.81	-0.73	-0.14	-1.56	0.78	1.16	-2.49	-1.81	1.15	1.56	-0.49	-0.32	1.43	0.81	0.7	1.61	-0.21	1.08	-0.22	0.37	0.65	1.28	-4.35	-1.97	0.58	-1.57	0.95	-0.73	0.36	-1.02	0.31	-3.54	-3.98	-1.64
ILMN_1785177	DNAJC14	-0.0322222	0.182769	-0.486154	0	0.612467	0.000209	0	0.17	0.23	-0.04	0.38	0.12	0.41	-0.18	0.01	0.34	0.13	-0.17	0.27	0.14	0.42	-0.26	0.43	-0.43	-0.35	-0.46	-0.26	0.14	-0.29	0.04	-0.7	-0.12	0.14	-0.28	0.34	0.2	-0.58	0.03	-0.57	-0.17	0.21	0.06	-0.36	-0.03	-0.33	0.29	-0.33	0.28
ILMN_1687683	DNAJC4	0.236889	-0.189846	-0.660769	0	0.657529	2e-06	0.633089	0.86	0.78	1.31	0.57	0.57	0.61	-0.03	0.63	0.9	0.34	0.53	0.24	-0.33	0.55	0.48	1.09	-0.28	-0.32	0.56	-0.08	0.07	0.1	0.78	0.5	0.75	0.67	-0.18	0.79	0.79	-0.95	1.14	0.1	0.64	-0.47	-0.66	0	-0.84	-0.11	0.73	-0.41	-0.56
ILMN_1799516	DNAJC9	-0.433778	-0.0635385	0.359487	0	0.001479	0	0.026432	-0.41	-0.55	-0.18	-0.34	-0.58	-0.75	-0.15	-0.57	-0.61	-0.05	-0.03	-0.58	-0.7	-0.54	-0.5	-0.41	-0.24	-0.37	-0.27	-0.57	-0.54	-0.64	-0.08	-0.31	-0.19	-0.48	-0.27	-0.32	-0.63	-0.65	-0.49	-0.58	-0.14	-0.38	-0.8	0.08	-0.65	-0.83	-0.48	-1.22	0.09
ILMN_1719616	DNASE1	-1.15622	0.0273846	-0.383077	0	1e-06	0.928547	1	-1.28	-0.53	0.27	0.63	0.4	-1.25	-1.77	-1.63	-0.37	-0.31	-0.96	-1.33	-1.5	-1.54	-1.51	-1.89	-0.96	1.01	-2.25	-2.04	-1.04	-1.63	-1.26	-1.63	-0.7	-0.56	-1.35	-1.62	-2.47	-0.61	-1.98	-1.08	-0.53	-1.92	-1.26	-1.36	-0.64	-1.17	-1.46	-2.09	-1.26
ILMN_1679912	DPH3	-0.539778	-0.120154	0.344103	0	0.001439	0	0.015257	-0.35	-0.75	-0.52	-0.07	-1.38	-0.3	-0.71	-0.53	-0.43	-0.07	0.13	-0.71	-1.29	-0.7	0.05	-0.25	-0.69	-0.32	-0.77	-0.44	-1.12	-1.13	-0.44	-0.47	-0.75	-0.91	-0.19	-0.76	-0.39	0.58	-0.82	-0.95	-0.13	-0.72	-0.12	0	-0.75	-1.5	-0.5	-0.12	0.01
ILMN_1658992	DPM1	-0.440889	0.116769	0.0533333	0	4e-06	2.2e-05	1	-0.81	-0.95	-0.98	-0.26	-0.45	-0.45	-0.31	-0.47	-1.39	-0.26	-0.62	-0.46	-0.48	-1.41	-0.45	-0.59	-0.29	-0.03	-0.26	-0.27	-0.27	-0.62	-0.41	-0.72	-0.02	-0.52	-0.23	-0.16	-0.7	-0.35	-0.23	-0.39	0.39	-0.13	-0.6	-0.79	-0.64	-0.7	0.05	-0.47	0.3
ILMN_1715905	DSN1	-0.708222	0.168154	0.172564	0	0	0	1	-0.94	-0.97	-0.38	-0.33	-0.21	-1.08	-0.97	-0.84	-0.26	-0.63	-0.75	-1.13	-0.34	-1.03	-0.83	-1	-1.51	-0.81	-0.97	-1.29	-1.37	-0.69	-0.61	-0.85	-0.59	-0.92	-1	-0.62	-0.98	-1.14	-1.16	-0.74	0.2	-0.83	-0.88	-0.02	-0.25	-0.23	-0.47	-0.71	-0.11
ILMN_1680544	DUSP15	-0.0615556	-0.431231	-1.90487	0	1	2e-06	0.000442	1.83	-1.07	2.09	-0.84	1.73	-0.15	-0.18	1.13	0.91	-2.65	0.86	-2.21	0.41	-2.77	-2.77	-1.78	0.79	-1.9	-0.63	-0.54	1.64	-0.58	2.09	-0.14	1.48	0.75	0.07	-0.36	0.63	-1.43	0.05	-0.21	0.9	-0.34	-0.84	1.35	-2.77	-0.68	1.15	-1.45	1.05
ILMN_1697317	DYNLRB2	0.135556	-0.116769	-2.40846	0	1	0	0	0.27	1.52	1.36	0.69	1.22	1.34	-0.22	0.31	0.27	0.57	-0.76	-0.23	0.42	-0.14	-0.74	0.58	0.88	-0.62	-0.98	-0.56	0.55	-0.31	0.25	-0.44	1.3	-0.32	-0.47	0.61	0.99	0.23	0.25	-0.56	-0.73	-0.02	0.22	0.55	-1.49	0.24	0.72	-1.46	1.21
ILMN_1812523	DYX1C1	0.136222	-0.133538	-1.07051	0	1	0	0.001315	-0.45	0.1	0.82	-0.27	0.53	0.9	0.16	-0.8	0.14	-1.22	-0.25	-0.51	0.12	0.13	0.33	1.08	-1.27	-0.42	-0.16	0.51	0.23	0.11	0.4	-0.77	0.77	0.25	-0.91	0.14	0.81	1.2	0.97	-0.38	0.2	-0.6	-0.17	0.22	0.28	0.6	0.4	-0.52	0.51
ILMN_1777233	E2F2	-1.44089	-0.259385	0.617179	0	0	0	0.000293	-1.57	-1.26	-1	-0.25	-2.67	-1.35	-2.13	-1.33	-0.46	0.14	-0.57	-1.59	-1.46	-1.5	-1.38	-2.2	-0.95	-1.48	-1.76	-3.7	-1.5	-2.51	-0.38	-1.27	-0.24	-2.17	-0.94	-1.4	-1.79	-2.07	-2.21	-1.05	-1.89	-2.84	-1.97	0.32	-0.28	-1.31	-1.68	-2.18	-1.09
ILMN_1652143	E2F3	-0.560667	-0.383692	0.531282	0	1	0	0	-1.26	-1.05	-0.86	-0.84	-0.87	-0.51	-0.41	-0.84	-0.64	-0.22	-0.47	-1.01	-0.55	-0.6	-0.37	-0.22	0.41	-0.74	-0.73	-0.98	-0.44	-0.37	-0.7	-1	-1.43	-0.85	-0.77	-0.95	-0.89	-0.25	-0.17	-0.76	-1.63	-0.24	-0.36	0.23	-0.04	-0.09	-0.11	-0.51	0.14
ILMN_1782551	E2F5	-0.832444	-0.147538	0.342308	0	0.002664	0	1	-0.86	-1.56	-1.92	-1.14	-0.6	-0.9	-0.73	-0.86	-1.17	-1.02	-0.82	-1.8	-0.13	-1.73	0.11	-0.57	-0.15	-1.36	-0.8	-0.63	-0.53	-0.62	-0.25	-1.41	-0.56	-1.06	-0.87	-0.8	-0.74	0.53	-0.19	-0.74	-0.54	-0.48	-1.41	-0.38	-1.14	-1.86	-0.32	-1.83	0.36
ILMN_1798210	E2F7	-1.83022	-0.0906154	0.0176923	0	0	0	1	-2.43	-2.43	-2.43	-2.43	-2.43	-2.43	-2.43	-2.43	-1	-0.28	-0.74	-2.43	-2.43	-2.43	-2.43	-2.43	-2.43	-0.38	-1.47	-2.43	-1.37	-2.43	-1.62	-2.43	-1.83	-2.43	-2.43	-2.43	-2.43	0.98	-2.43	-2.43	-0.67	-2.43	-2.43	-0.18	-1.02	-1.36	-1.65	-2.43	-1.41
ILMN_1762883	ECE2	-1.12178	-0.169385	0.522308	0	0	0	0.007577	-0.45	-0.99	-0.98	-0.48	-1.81	-0.59	-0.87	-0.81	-0.78	-0.72	-0.89	-1.04	-1.55	-1.43	-0.59	-0.31	-0.87	-0.94	-1.92	-0.89	-1.61	-0.57	-0.82	-0.81	-0.77	-1.1	-0.7	-0.59	-1.18	-1.95	-1.25	-0.99	-1.4	-1.54	-2.45	-0.56	-1.37	-1.85	-0.7	-2.26	-0.78
ILMN_1662741	EDG4	-0.337556	-0.317231	0.378718	0	1	2e-06	2.2e-05	0.7	0.3	0.32	0.24	-0.01	0.02	-0.67	-0.83	-0.17	0.31	-0.46	-0.15	-0.21	-0.7	-0.99	-0.45	-0.81	-0.8	-0.74	-1.14	-1.46	-0.87	-0.43	-0.64	-0.34	-0.51	-0.18	-0.51	-0.56	-0.48	-0.55	-0.47	0.01	-0.44	-0.6	0.14	-0.35	0.25	-0.32	-0.7	-0.09
ILMN_1738383	EEF2	0.257556	-0.174	-0.334103	0	0.001049	1e-06	1	0.82	0.64	-0.04	-0.21	0.19	0.44	0.58	0.27	0.75	0.35	0.15	0.12	0.56	0.42	0.11	0.74	0.06	-0.16	-0.1	0.13	0.37	0.68	0.62	0.49	0.51	0.41	0.16	0.53	0.05	-0.25	0.27	0.24	-0.23	0.29	0.37	0.5	-0.16	0.19	0.14	0.01	0.15
ILMN_1669465	EFCAB6	0.323556	-0.294462	-1.29385	0	0.239931	0	0.000308	0.64	1.52	1.05	0.41	1.52	1.21	-0.25	0.46	1.3	0.45	-0.3	-0.48	0.21	0.67	-0.45	1.41	0.13	-1.4	-0.66	0.37	1.54	-0.3	1.7	-1.44	0.72	1.13	-0.55	0.53	0.34	-0.24	0.32	-0.36	-0.87	-0.18	0.15	0.15	0.26	1.75	1	-0.6	-0.55
ILMN_1655497	EIF4B	0.224889	-0.0353846	-0.500769	0	0.830861	0	0.000123	0.24	-0.52	-0.91	0.26	0.64	0.57	0.3	0.51	0.45	-0.14	-0.02	-0.21	0.3	0.72	-0.38	1.05	0.03	-0.03	0.56	0.77	0.9	0.66	1.04	0.31	-0.03	0.4	0.24	0.52	0.18	0.19	0.53	0.22	0.35	0.47	0.37	-0.23	-0.24	-0.05	0.02	0.33	0.13
ILMN_1772486	ELF2	0.152667	0.0301538	-0.511282	0	1	2e-06	0.000116	-0.04	0.04	0.31	-0.17	0.42	-0.28	-0.27	-0.74	-0.03	-0.13	-0.34	0.37	0.65	0.62	-0.12	0.59	0.47	-0.84	0.05	0.32	0.2	-0.01	0.5	-0.3	0.57	0.58	-0.02	0.44	0.97	0	0.21	0.6	0.48	0.72	0.2	-0.01	0.32	-0.37	-0.05	-0.32	0.02
ILMN_1716843	ELOVL2	-0.614889	-0.486462	-3.68744	0	1	0	0	-4.41	-0.19	-3.5	0.89	-0.71	0.72	-1.56	-4.41	0.72	-2.85	1.23	0.8	-0.89	1.9	-4.41	-0.72	0.71	-3.37	-3.04	1.46	0.31	-1.54	-0.88	-0.52	1.02	0.63	0.5	0.79	-0.6	-0.45	-0.36	-2.58	1.43	1.87	-1.69	-2.76	-0.35	0.35	-0.14	-2.24	0.6
ILMN_1709132	ELP2	-0.024	-0.0352308	-1.49231	0	1	0	0	-0.93	-0.18	0.04	-0.29	0.8	0.96	-0.37	-0.18	-0.37	1.06	-0.54	-0.32	0.34	-0.06	1.26	0.15	1.47	-0.28	0.02	-0.4	0.72	-0.07	-0.26	-0.42	0.05	-0.34	0.12	0.58	2.13	-1.31	-0.53	-0.39	0.63	-0.82	-0.74	-0.68	-2.48	0.27	1.45	-0.93	-0.54
ILMN_1744068	ELP3	0.167333	-0.0992308	-0.59359	0	1	1.4e-05	0.102743	0.16	0.62	0.13	0.57	0.47	0.08	-0.2	0.11	-0.4	0.63	0.28	0.29	1.15	0.36	0.08	0.13	-0.1	-0.45	0.47	-0.3	-0.06	0.33	0.52	0.53	0.46	0.68	-0.83	0.62	0.33	-0.37	0.66	0.59	-0.54	-0.4	0.97	0.35	0.7	-0.51	0.05	-0.01	0.13
ILMN_1750102	EME1	-1.26289	-0.0352308	0.211026	0	0	0	1	-1.4	-1.11	-1.6	-0.83	-0.98	-1.38	-2.15	-1.14	-0.66	0.74	-1.43	-1.53	-0.62	-1.17	-1.32	-1.85	-1.33	-0.73	-1.17	-1.92	-1.02	-2.56	-0.73	-1.28	-0.56	-0.92	-1.21	-1.36	-1.94	-1.44	-2.56	-1.5	-0.98	-1.74	-2.02	-0.39	-1.13	-0.57	-1.24	-2.05	-0.88
ILMN_1791990	EML2	0.160444	0.0335385	-0.956923	0	1	0	0	-0.02	0.32	0.66	0.67	0.72	0.42	-0.7	0.66	0.97	-0.29	-0.42	0.37	0.35	-0.05	-0.84	-0.19	0.74	-0.37	-0.16	0.13	0.85	-0.53	0.23	-0.28	-0.2	0.46	0.08	0.44	0.56	-0.14	0.02	-0.12	-0.27	-0.4	-0.61	0.52	0.49	1.26	1.18	-0.38	-0.11
ILMN_1718297	EML4	-0.257778	-0.426	0.511282	0	1	0	0	-0.52	-0.35	-1.07	-0.65	0.4	0.25	-0.11	-0.46	-0.31	-0.24	-0.29	-0.74	-0.51	-0.29	-0.22	-0.1	-0.02	0.94	-0.03	0.13	-0.6	-0.67	-0.8	-0.33	-0.86	-0.18	-0.6	-0.9	-1.23	-0.06	-0.27	-0.44	-0.61	0.13	-0.18	0.18	0.26	0.19	-0.25	-0.04	0.79
ILMN_1655536	ENY2	-0.586222	-0.0558462	0.315128	0	2e-06	0	0.187728	-0.88	-0.24	-0.86	-0.38	-0.44	-0.59	-0.99	-0.82	-0.72	-0.75	-0.74	-0.91	-0.56	-1.21	-0.13	-0.81	-0.6	-0.89	-0.84	-0.9	-0.56	-0.43	-0.64	-0.68	-0.81	-0.76	-0.57	-0.06	-0.54	0.4	-0.51	-0.89	-0.69	-0.46	-0.18	-0.17	-0.43	-1.05	-0.24	-0.33	0.04
ILMN_1802646	EPHB6	-1.57378	-2.10169	0.765641	0	1	0	0	-0.06	1.09	-2.49	-2.49	-0.5	-1.7	-1.19	-0.64	-2.49	-2.49	-2.49	-2.49	-2.49	-2.49	-2.49	-2.49	-2.49	-2.49	-1.22	-2.45	-2.49	-2.13	-2.49	-0.2	-2.49	-2.49	-2.36	-2.49	-2.49	-0.83	-1.51	-2.49	-2.49	-0.77	-0.61	1.27	-0.3	-1.15	-2.49	1.11	0.76
ILMN_1707267	ERBB3	0.0115556	0.208615	-1.14821	0	1	1e-06	0	0.13	-0.32	0.35	0.27	-0.14	0.16	-0.91	-0.45	-0.15	-0.32	-0.95	0.04	1.29	0.76	0.93	0.22	0.04	-0.64	0.06	0.24	0.05	0.89	0.08	-0.83	0.33	1.26	-0.36	1.19	0.74	-1.35	-0.13	0.6	-0.22	0.34	-0.56	-0.42	-0.88	0.3	0.49	-1.18	-0.53
ILMN_1730622	EVL	0.474444	-0.0846154	-1.47667	0	0.121367	0	0	-0.5	0.17	0.41	0.61	0.97	0.32	0.41	-0.35	1.16	0.83	0.84	1.05	0.74	1	-0.29	0.77	0.9	0.32	0.87	0.97	0.61	-0.05	0.98	-0.04	0.69	1.06	-0.02	0.92	0.87	-0.42	0.46	0.96	-0.45	0.5	-0.09	-0.48	0.93	1.21	0.83	-1.47	-0.21
ILMN_1651628	EXOC6	0.0622222	0.130462	-0.798974	0	1	0	0	-0.28	-0.33	0.09	0.94	-0.37	-0.11	0.2	-0.27	0.29	-0.02	0.38	0.95	-0.31	0.04	0.23	0.04	-0.72	0.23	0.59	0.01	-0.2	-0.64	0.51	-0.26	0.91	0.43	-0.16	0.44	0.87	-0.61	0.19	0.32	-0.3	-0.28	0.13	0.22	0.58	0.43	0.29	-0.97	-0.82
ILMN_1697736	EXOSC2	-0.378889	-0.00569231	0.23359	0	0.00107	0	1	-0.42	-0.29	-0.4	-0.25	-0.58	-0.47	-0.49	-1.3	-0.53	0.18	-0.31	-0.61	-0.08	-0.61	-0.08	-0.27	0.2	-0.87	-0.35	0.07	-0.26	-0.29	-0.33	-0.24	-0.18	-0.5	-0.38	-0.19	-0.33	-0.49	-0.42	0.09	-0.16	-0.48	-0.63	-0.31	-0.61	-0.25	-0.4	-0.67	-0.18
ILMN_1745271	EXOSC4	-0.552667	0.0958462	0.0251282	0	1e-06	0.001068	1	-0.52	-0.92	-0.97	-0.92	-0.44	-0.73	-0.28	-0.59	-0.49	-0.61	-0.53	-0.78	-0.28	-0.28	0.22	-0.13	-0.46	-0.97	-0.94	-0.93	-0.88	-0.17	-0.35	-0.4	-0.42	-0.43	-0.55	-0.03	-0.48	0.09	-0.67	-0.4	-0.38	-0.76	-0.9	-0.65	-0.47	-1.09	-0.38	-0.96	-0.75
ILMN_1699018	FAM111B	-0.934	-0.154923	0.287179	0	1.5e-05	1e-06	1	-0.31	-1.75	-1.75	-0.14	-1.75	-1.75	-1.75	-1.75	-1.38	-0.07	-0.48	-0.25	-0.26	-1.4	-1.01	-0.87	-1.75	-1.29	-1.75	-1.75	-1.3	-0.77	-1.39	-1.15	-0.34	-1.24	-0.31	-0.51	0.47	-1.75	-1.45	-0.94	-1.46	-1.57	-0.88	0.63	-0.23	-0.21	-0.12	-0.53	-0.14
ILMN_1721089	FAM120A	0.227778	0.0798462	-0.621282	0	1	0	0	0.17	-0.14	-0.12	0.23	0.02	0.26	0.27	-0.33	0.63	0.76	0.77	0.33	0.44	0.16	0.41	0.39	0.06	0.23	0.41	0.31	0.27	-0.28	1.03	0.11	0.24	0.29	0.02	0.55	0.45	-0.16	0.34	0.53	0.23	-0.18	0.07	0.28	0.28	-0.05	0.2	-0.4	0.23
ILMN_1669203	FAM120AOS	0.175556	0.06	-0.652051	0	1	0	0	-0.75	-0.27	-0.53	0.57	0.2	-0.18	0.25	-0.08	0.54	0.32	0.67	0	0.07	0.21	0.43	0.27	-0.34	0.08	0.27	0.12	0.42	-0.3	1.17	0.07	0.07	0.28	-0.08	0.63	0.63	0.1	1.05	0.07	0.04	-0.17	-0.26	0.18	0.23	-0.04	0.69	-0.42	0.19
ILMN_1743846	FAM123B	-0.712667	-0.440769	0.607692	0	1	0	0	0.11	-0.18	0.14	-0.41	0.05	-0.08	-0.99	-0.13	0.26	-0.75	-1.12	-0.97	-0.69	-0.71	-1.57	-1.38	-0.77	-0.68	-1.26	-0.74	-1.48	-0.4	-1.1	-0.33	-0.96	-0.7	-0.85	-0.63	-1.35	-0.95	-0.99	-1	-0.74	-0.71	-0.97	-0.58	-0.76	-0.86	-0.21	-0.61	-0.61
ILMN_1717184	FAM128B	-0.300222	0.0473846	-1.56462	0	1	0.001302	0	-1.32	-1.85	-1.72	-0.13	-1.9	-0.21	-0.57	-0.67	-0.2	1.67	-0.13	0.33	-0.06	1.1	1.28	0.99	-0.66	0.22	0.21	-1.49	-1.03	0.87	-1.36	-0.03	0.27	0.57	0.34	0.68	0.88	-2.61	2.03	0.95	1.24	-0.27	-2.41	-2.69	-2.06	-0.64	1.16	-2.69	-1.59
ILMN_1811330	FAM134B	-0.350889	0.204308	-2.6741	0	1	0	0	0.68	-1.63	0.7	-0.16	0.65	-0.91	-2.17	0.29	0.65	-2.96	-0.86	0.38	1.92	0.12	-0.42	0.12	1.11	-0.44	1.31	-0.48	1.04	-0.23	1.27	-0.99	-0.04	-1.58	-0.95	1.25	0.77	-3.63	0.02	0.51	-0.8	-1.54	-1.56	-0.31	-1.73	-0.44	0.89	-0.84	-0.33
ILMN_1666449	FAM134C	0.0488889	0.0472308	-0.586667	0	1	0	1e-06	-0.2	0.46	0.69	0.96	0.63	0.53	-0.37	0.37	0.54	0.56	-0.25	0.09	0.5	0.63	-0.2	0.26	-0.05	-0.64	-0.48	-0.57	0.1	-0.36	0.08	-0.14	-0.27	0.01	-0.09	0.49	-0.02	-0.19	-0.09	-0.37	-0.14	-0.24	-0.13	0.2	-0.26	0.41	0.29	-0.09	0.04
ILMN_1712577	FAM174A	0.0373333	0.275846	-1.19564	0	1	0	0	-0.24	-1.23	-0.63	0.26	0.07	-0.3	0.15	0.31	-0.87	0.33	0.17	0.32	-0.08	-0.38	0.1	0.03	1.04	-0.47	-0.09	-0.13	0.95	-0.29	0.4	-0.22	0.67	0.22	0.35	0.85	0.92	-0.07	0.86	0.16	0.21	0.35	-0.31	-0.39	-0.52	-0.64	0.33	-0.68	-0.15
ILMN_1652797	FAM174B	0.305556	-0.0424615	-1.33385	0	1	0	1e-06	0.66	0.97	1.01	0.59	0.41	0.82	0.41	0.45	0.49	0.67	-0.53	0.73	-0.64	0.66	1.07	0.96	0.42	0.16	0.13	0.68	0.96	-0.24	0.69	-0.18	0.13	0.58	-0.04	0.7	0.26	-0.01	0.51	0.35	-0.49	0.77	0.09	-0.2	0.17	0.01	0.7	-1.68	-0.07
ILMN_1769092	FAM176B	0.169111	-0.207846	-1.94538	0	1	0	0	0.86	0.93	0.01	0.74	-0.84	0.32	-0.04	-0.22	-0.49	1.53	1.01	1.04	1.62	0.72	1.42	2.33	2.32	-1.11	0.09	-1.75	-1.42	1.44	-0.97	0.69	0.29	-1.52	0.69	-0.21	0.37	-0.93	0.43	0.09	0.86	-1.24	-0.82	-0.14	0.39	-0.3	0.82	-0.59	-1.77
ILMN_1778876	FAM179B	0.110667	0.0844615	-0.818974	0	1	0	0	-0.37	0.11	0.24	0.21	0.44	0.56	-0.34	-0.51	0.35	-0.22	-0.33	-0.22	0.34	-0.03	-0.07	-0.08	0.38	-0.09	-0.13	0.28	0.14	0.1	0.38	-0.31	-0.04	0.21	-0.77	0.09	0.68	0.38	0.54	-0.39	-0.54	-0.11	0.61	0.51	1.01	0.85	0.62	0.06	-0.56
ILMN_1809400	FAM49B	-0.877333	-0.154923	0.369744	0	0.00013	0	0.162902	-1.53	-1.47	-1.48	-0.41	-1.12	-1.01	-1.12	-1.16	-1.47	-1.17	-0.74	-1.09	-1.16	-1.48	-0.58	-1.36	-1.24	-1.14	-0.74	-1.74	-1.32	-1.72	-0.86	-1.43	-0.47	-2.13	-1.6	-1.18	-0.39	1.07	-0.66	-1.23	-0.46	-0.95	-0.18	-0.15	0.16	-0.12	-0.12	0.02	0.33
ILMN_1814924	FAM55C	-0.319333	0.0216923	-1.60333	0	1	0.000111	0	-0.1	-1.36	-1.65	0.97	-0.79	-1.91	-1.21	-0.38	-2.08	-2.4	-0.21	0.02	-1.14	0.17	-1.43	-0.39	0.23	-0.73	0.31	-0.34	1.63	0.99	2.06	-0.47	0.84	-1.48	0.81	-0.16	0.21	-1.16	-0.24	-0.37	0.85	-0.13	-1.16	-0.91	-0.84	0.17	0.83	-1.34	-0.34
ILMN_1655498	FAM57B	-0.785111	-0.384615	-2.62718	0	1	0.000379	0	-0.45	-0.72	-0.41	0.5	0.56	-1.78	-2.78	0.16	0.51	-0.99	-0.31	0.84	0.66	-2.67	-2.64	-0.51	3.77	0.73	-0.98	-2.67	1.59	-1.63	0.16	1.49	-0.23	-2.1	-1.68	-1.75	-0.42	-2.96	-0.72	-1.7	-0.2	-1.97	-1.1	-3.2	-0.53	0.23	0.35	-2.88	-2.03
ILMN_1777322	FAM91A1	-1.34956	-0.104308	0.331026	0	1e-06	0	1	-2.84	-1.51	-2.3	-2.3	-2.07	-3.36	-1.06	-2.39	-1.43	-0.23	-0.43	-1.13	-1.52	-2.66	0.6	-1.52	-1.16	-0.91	-0.94	-1.26	-1.53	-1.92	-0.52	-1.79	-0.04	-1.25	-0.38	-0.75	-0.68	0.39	-1.1	-0.51	0.09	-1.84	-3.46	-1.88	-0.91	-2.7	-1.23	-3.48	-0.88
ILMN_1698252	FANCB	-1.02111	-0.293692	0.594872	0	1.5e-05	0	0	-1.18	-1.02	-0.41	-0.83	-0.11	-2.2	-1.71	-1.75	-0.29	-0.69	-1.11	-1.4	-0.51	-1.4	-1.48	-1.23	-1.28	-1.45	-1.42	-1.4	-1.45	-0.56	-1.09	-0.86	-1.02	-0.97	-2.14	-1.63	-2.23	-1.38	-1.53	-1.62	-1.05	-0.89	-0.65	0.58	-0.14	-0.11	-0.97	-0.88	0.53
ILMN_1683112	FANCC	-0.623556	-0.227231	0.35359	0	1	5e-06	0.224569	-0.83	-0.29	-1.64	-0.34	-1.6	-2.01	-0.36	-1.97	-0.27	0.45	-0.43	-1.39	-0.64	-0.64	-1.32	0.27	-1.16	0.14	-0.99	-0.56	-1.82	-1.53	0.11	-0.93	0.28	-0.21	-1.02	0.25	-0.68	-0.61	0.05	-1.14	-0.74	-0.94	-0.59	0.61	-0.41	0.22	0.02	-1.67	0.25
ILMN_1712122	FANCD2	-1.08622	-0.157231	0.585897	0	0	0	0.002438	-0.67	-1.51	-1.51	-0.07	-0.88	-0.21	-1.51	-1.08	-1.21	-0.16	-0.61	-1.51	-0.95	-1.51	-1.51	-1.51	-1.51	-1.51	-1.51	-1.51	-1.51	-1.51	0.25	-1.51	-0.88	-1.51	-1.51	-0.93	-1.51	-1.51	-1.51	-1.51	-1.51	-1.06	-1.51	0.27	-0.72	-1.37	-1.51	-1.51	0.12
ILMN_1810703	FANCD2	-0.955556	-0.139692	0.507949	0	0	0	0.001063	-0.74	-0.54	-0.58	-0.17	-1.11	-0.81	-2.3	-1.65	-0.22	-0.08	-0.62	-0.99	-0.26	-1.45	-0.73	-1.33	-1.71	-0.62	-1	-1.66	-1.01	-1.54	-0.47	-1.43	-0.26	-1.29	-1.67	-0.68	-1.02	-0.68	-1.27	-0.89	-1.71	-1.61	-1.03	0.43	-0.47	-0.6	-0.62	-1.82	0.13
ILMN_1768717	FANCE	-0.968444	-0.317077	0.640769	0	0.00218	0	0	-2.02	-0.6	-0.62	-0.26	-1.11	-1.18	-2.08	-2.06	-0.08	-1.01	-0.56	-0.38	-0.48	-1.86	-1.07	-2.02	-1.7	-1.65	-0.48	-1.3	-2.52	-1.04	-0.12	-0.36	-0.83	-1.7	-0.58	-0.37	-0.3	-0.93	-1.24	-0.54	-1.86	-1.95	-0.72	-0.24	-0.98	-0.73	-0.28	-0.03	0.02
ILMN_1729948	FAR1	-0.0813333	0.0795385	-0.74641	0	1	1.6e-05	1e-06	0.01	-0.05	0.33	0.06	0.2	0.39	-1.21	-0.19	0.78	-0.49	-0.27	0.05	0.25	0.39	-0.02	-0.3	0.16	-0.18	-0.66	0.59	0.06	-0.48	0.56	-0.36	-0.74	0.4	-1.03	-0.21	0.15	-0.05	-0.06	-1.36	-0.13	-0.57	0.18	0.43	0.89	0.37	0.23	0.06	0.27
ILMN_1754795	FAT	-0.574	-1.68092	0.582308	0	0.023928	0.005808	0	0.23	0.92	-0.85	-1.77	0.04	0.39	0.23	0.14	0.07	0	-1.19	-1.7	-1.52	1.07	0.08	0.69	-1.09	0.81	-1.17	0.38	0.44	-0.43	-3.07	-0.68	-2.58	-0.21	-0.5	-1.85	-3.14	1.09	-0.59	-3.06	-2.22	-0.14	0.66	1.08	0.73	-0.66	-1.48	0.93	-4.11
ILMN_1719452	FBXL15	0.155111	-0.0304615	-0.406923	0	1	1e-06	0.012686	0.28	0.57	0.44	0.31	0.13	0.41	0.24	1.18	0.43	0.09	0.27	0.6	0	0.08	0.05	-0.01	1.1	-0.14	-0.01	-0.17	0.8	0.21	0.37	0.44	0.05	0.13	-0.5	0.36	0.07	-0.21	-0.08	-0.17	0.35	-0.14	-0.04	-0.19	-0.41	0.15	-0.03	-0.16	-0.28
ILMN_1673370	FBXL5	0.0657778	0.0692308	-0.748205	0	1	3e-06	4e-06	0.08	0.36	0.32	0.21	0.53	-0.11	-0.17	-0.07	0.12	0.02	0.25	0.28	0.1	0.39	0.02	0.59	0.29	-0.03	0.31	0.15	0.43	-0.27	0.28	-0.73	0.38	-0.27	-0.98	-0.06	0.17	-0.59	-0.07	-0.1	0.7	0.41	0.68	0.04	0.63	-0.95	0.53	0.61	0.44
ILMN_1733164	FBXO11	-0.916444	-0.254923	0.511538	0	0.000175	0	9.3e-05	-3.1	-0.88	-1.2	0.02	-1.13	-0.49	-0.89	-1.49	-0.3	0.35	-0.57	-1.21	-2.15	-0.56	-0.63	-0.55	-1.52	-1.15	-1.65	-0.98	-0.91	-1.32	-0.64	-1.22	-0.27	-1.11	-1.47	-0.76	-1.3	-1.37	-1.36	-1.03	-0.44	-1.96	-0.76	0.68	-0.55	-0.47	-0.06	-1.09	-0.51
ILMN_1755281	FBXO15	-0.0355556	-0.0830769	-1.64513	0	1	4.6e-05	2.8e-05	-1.39	0.83	0.78	0.91	1.17	0.69	0.86	-0.67	0.55	1.16	-0.24	-1.27	-0.34	-2.29	-1.78	-0.25	1.34	0.98	-0.35	-0.02	-2.2	-1.16	1.35	-0.11	0.44	0.16	0.28	-0.34	0.5	0.35	0.51	-0.14	-0.06	-1.06	0.75	-0.33	-2.22	1.02	0.74	-1.48	-0.6
ILMN_1754811	FBXO38	0.028	0.132615	-0.528718	0	1	0.004144	2.8e-05	0.03	-0.32	-0.37	0.41	0.29	-0.15	-0.31	-0.3	-0.21	0.4	-0.17	0.19	-0.15	-0.38	-0.21	-0.1	0.39	-0.28	0.61	0.28	0.16	-0.04	0.28	-0.49	0.33	0.16	0.3	0.34	0.21	-0.15	0.16	0.21	-0.06	0.05	-0.04	-0.11	-0.05	0.27	0.36	-0.19	0.09
ILMN_1710676	FBXO5	-0.901111	-0.231692	0.568718	0	3.1e-05	0	4.5e-05	-0.85	-1.18	-1.37	-0.84	-1.19	-1.5	-0.9	-1.92	-1.02	-0.1	-1.05	-1.24	-1.13	-0.85	-0.14	-1.44	-1.66	-0.98	-0.95	-1.52	-0.9	-1.1	0.04	-0.69	-0.03	-1.01	-0.83	-0.87	-0.97	-1.21	-0.6	-0.65	-1.23	-0.72	-0.8	-0.36	-0.52	-1.08	-0.78	-1.08	-0.42
ILMN_1671427	FBXW4	0.206667	-0.0147692	-0.486923	0	1	0	0.000637	0.04	0.21	0.22	0.14	0.35	0.22	0.4	0.3	0	0.99	0.56	0.56	-0.02	0.34	-0.41	0.82	0.34	0.17	0.18	-0.08	0.26	-0.19	0.78	0.1	0.09	0.31	-0.2	0.16	0.14	-0.08	0.46	0.23	0.62	0.28	-0.26	-0.03	-0.88	0.18	0.62	0.06	0.32
ILMN_1772686	FGD3	0.610667	-0.553692	-2.34744	0	0.000199	0	0	-1.47	0	0.69	1.86	0.76	0.74	-0.03	-1.05	1.78	1.84	2.34	1.38	1.23	1.78	-0.24	-0.37	-0.85	0.04	0.35	0.07	-1	-0.61	2.61	0.43	1.62	1.4	0.76	-0.02	1.43	0.53	0.83	0.86	1.51	-0.44	0.75	0.48	2.21	1.84	0.53	-1.45	-0.07
ILMN_1654194	FLJ11506	-0.0271111	0.145231	-0.61359	0	1	0.000134	0	-0.41	-0.2	0.47	0.29	0.09	0.04	-0.74	0.01	0.38	-0.34	-0.59	-0.27	-0.43	0.42	0.11	-0.01	0.29	-0.55	-0.69	-0.29	-0.08	-0.33	-0.04	-0.67	-0.04	0.36	-0.52	0.13	0.41	-0.49	-0.08	0.12	-0.45	0.19	0.24	0.46	0.55	0.41	0.62	-0.53	0.08
ILMN_1726930	FLJ13611	-0.0613333	0.216308	-0.747436	0	1	0.007956	0	-0.3	-1.91	-0.78	-0.29	-0.61	-0.73	-0.02	-0.78	-1.76	0.59	0.37	0.33	-0.43	-0.53	0.31	0.25	0.77	0.28	0.41	0.74	0.8	-0.63	0.3	-0.57	0.68	0.29	0.37	0.65	0.76	-0.34	0	0.33	0.47	0.22	-0.33	-0.32	-0.38	-0.27	0.38	-0.71	0.51
ILMN_1815114	FLJ27365	0.241111	-0.345385	-1.13205	0	1	0	0.091065	0.31	-0.02	-0.47	0.12	0.06	1.21	-1.87	-0.46	1.48	-0.49	-0.41	0.72	1.5	0.87	-0.43	0.23	-0.17	0.01	-0.38	-0.04	0.57	1.47	-0.51	0.31	-0.35	1.65	-0.04	-0.13	-0.02	0.17	0.08	0.62	-0.86	0.27	0.9	0.23	1.74	2.08	1.13	-0.39	-1.54
ILMN_1717265	FLJ37078	-0.147111	-0.0498462	-1.11462	0	1	1.5e-05	1.4e-05	0.37	-0.49	-0.25	-0.11	-0.19	-0.66	-0.21	0.67	-0.01	0.09	-0.35	0.26	0.03	1.31	-1.19	0.51	1.72	0.96	-0.79	-0.49	2.82	-1.38	0.29	-0.56	-0.06	-0.4	0.02	-0.49	-0.67	-0.73	-0.49	-0.19	-0.18	-0.85	0.17	-0.42	-0.8	-0.2	-0.32	-0.72	-0.24
ILMN_1666633	FLJ39653	0.0204444	0.110615	-1.15974	0	1	3e-06	0	-0.25	-0.82	0.49	-0.13	0.93	0.19	-1.41	-1.3	0.15	-0.26	-0.59	0.13	1.33	0.04	-1.7	0.33	0.94	0.55	0.72	0.31	0.39	1.02	-0.64	0.17	-1.22	0.87	-0.16	-0.44	-1.49	-0.47	-0.38	0.12	0.05	0.56	0.85	0.81	-0.84	1.23	0.47	-0.58	0.52
ILMN_1732143	FLJ42957	-0.413778	-0.455385	-2.23154	0	1	0	3e-06	-0.86	0.79	1.74	0.74	-0.86	1.23	-2.65	0.35	0.56	1.79	-0.35	-0.64	-0.95	2.29	-1.77	-1.13	0.03	1	-0.53	-1.79	-0.35	0.04	-1.65	-1.54	-2.65	-1.27	0.23	0.15	0.03	-1.17	-0.65	-0.78	-0.43	-1.21	-1.34	-0.61	1.41	-1.23	-0.23	-0.65	-1.62
ILMN_1766363	FLT3	0.235111	-0.679538	-1.62641	0	0.476726	0	0.115692	2.36	-0.09	0.08	0.9	-0.59	1.34	0.55	-0.75	2.61	0.36	1.44	2.64	0.74	2.73	-2	1.89	-0.16	0.04	-1.29	0.21	0.92	0.34	1.1	-1.26	1.78	0.17	0.35	0.68	0.03	-1.69	0.48	-1.17	-0.94	0.57	-0.15	-1.14	-1.17	1.1	0.33	-2.12	0.05
ILMN_1730491	FMNL2	-0.910444	-0.955692	0.792051	0	1	0	0	-0.7	-0.82	-1.85	-0.75	-0.99	-0.68	-1.32	-0.18	-1.88	-2.71	-0.43	-1.07	-1.65	-1.27	-0.74	-1.81	-0.08	-0.72	0.45	-0.4	0.19	-0.1	-1.82	-0.07	-2.17	-3.16	-1.07	-1.8	-2.23	-0.25	-0.89	-0.85	-0.72	-1.24	-0.09	0.05	0.31	-0.61	-1.42	1.53	-1.34
ILMN_1737343	FNIP1	0.132889	0.127538	-0.618462	0	1	0	0	0.48	-0.33	-0.04	-0.03	0.64	-0.14	-0.03	-0.46	-0.7	0.47	0.25	0.42	0.53	0.04	0.13	0.01	0.78	0.33	0.24	0.47	0.51	-0.14	0.73	-0.21	0.25	0.39	0.01	0.68	0.3	0.07	0.39	0.33	0.45	0.3	-0.02	-0.1	0.13	-0.45	0.15	0.22	-0.07
ILMN_1716925	FSIP1	-0.878222	0.106	-5.15487	0	1	0	0	0.99	0.06	1.33	0.56	-1.76	-1.27	-1.13	-3.18	-2.57	1.07	0.46	-0.88	0.25	-0.28	-0.56	-0.45	0.38	-3.61	-0.95	-0.88	-0.88	0.06	-1.15	-0.11	0.13	-1.35	-1.38	0.04	0.01	-6.08	0.97	0.27	-0.41	-2.92	-3.07	-4.17	-0.12	-1.72	0.85	-2.22	-1.83
ILMN_1752728	FUCA1	0.159778	-0.157692	-0.951538	0	1	0	0.000111	-0.28	-0.37	0.4	0.25	-0.49	0.97	-0.39	0.34	-0.48	0.43	1.11	1.13	-0.41	-0.12	0.17	0.74	-0.36	-0.15	0.25	0.15	-0.08	-1.14	-0.16	-0.05	-0.56	0.61	0.3	-0.27	0.97	1.1	-0.04	0.3	0.36	0.97	0.18	-0.22	-1.07	0.39	0.66	-0.24	-0.3
ILMN_1748836	FUZ	0.211333	-0.00569231	-1.13795	0	1	0	0	0.88	1.52	0.94	0.82	1.18	0.68	0.26	0.4	0.88	0.49	-0.11	0.37	1.62	0.85	-0.32	1.2	0.28	-0.27	-0.54	-0.11	0.28	0.07	0.8	-0.3	0.12	0.23	-0.06	0.42	0.35	-0.47	0.39	-0.2	0.22	0.13	0.18	-1.29	-0.32	-0.06	-0.66	-0.91	-1.21
ILMN_1806962	G6PC3	0.0895556	0.171385	-0.940256	0	1	0	0	0.03	0.26	0.38	0.37	0.41	0.49	0.37	0.79	0.55	0.83	0.1	0.62	-0.07	-0.47	0.17	0.9	0.73	-0.31	-0.02	-0.15	0.52	-0.54	0.79	0.04	0.15	0.24	0.28	0.23	0.13	-0.2	0.15	0.03	-0.07	0.33	-0.77	-0.6	-1.34	-0.27	0.26	-0.63	-0.66
ILMN_1756469	GAMT	0.228444	0.113846	-2.05641	0	1	0	0	0.79	0.33	0.65	0.66	-0.05	0.42	0.67	0.2	0.23	0.87	0.94	1.16	0.24	0.45	0.49	0.21	1.14	0.39	0	-0.09	0.6	-0.38	0.86	0.58	1.22	0.83	0.42	0.71	1.04	-0.98	0.16	0.29	0.26	-0.16	-0.2	-1.94	-1.15	-0.55	0.14	-1.1	-0.57
ILMN_1794595	GAMT	0.111778	0.126308	-2.20923	0	1	0	0	0.13	-1.33	-0.85	-0.02	-0.64	-0.16	1.12	-0.46	-0.96	0.73	0.98	1.31	0.25	0.35	0.87	0.56	1.05	0.51	-0.03	-0.16	0.62	-0.12	0.64	0.71	1.37	0.98	0.76	0.55	1.34	-1.11	0.26	0.35	0.92	0.74	-0.83	-2.89	-1.86	-0.92	0.02	-1.51	-0.62
ILMN_1741391	GARNL1	0.137778	0.096	-0.684872	0	1	0	0	-0.35	-0.11	-0.06	-0.13	0.27	0.17	-0.45	-0.91	-0.36	0.02	-0.22	0.18	0.41	-0.1	-0.12	0.08	0.84	0.23	0.72	0.83	0.84	0.45	-0.16	-0.44	-0.15	0.35	-0.25	0.46	0.44	-0.37	0.35	0.45	0.09	0.54	0.13	-0.44	0.38	0.12	0.3	-0.33	0.42
ILMN_1744567	GAS2L3	-0.686222	-0.0915385	0.227949	0	0.008469	4e-06	1	-0.77	-0.61	-0.54	-0.87	-0.57	-0.81	-1.35	-0.12	-0.14	0.22	-0.57	-0.47	0.39	0.25	-0.43	-1.89	0.02	-0.25	-0.7	-1.58	-0.31	-0.89	-1.53	-0.89	0.22	-0.92	-0.51	-0.91	-1.45	0	-1.06	-0.71	-1.75	-1.1	-1.17	-0.02	0.09	-1.29	-0.79	-0.72	-1.02
ILMN_1710863	GATAD1	-0.0102222	0.164923	-0.646154	0	1	0	0	-0.29	0.68	0.6	0.63	-0.22	0.41	-0.56	-0.04	0.43	0.03	-0.38	-0.26	-0.12	-0.03	-0.46	-0.28	-0.59	0.88	-0.3	0.13	0.12	-0.11	-0.94	-0.89	-0.45	-0.05	0.21	0.51	-0.13	-0.43	-0.26	-0.59	0.01	-0.14	0.24	0.4	0.18	0.49	-0.05	-0.11	0.08
ILMN_1719870	GCUD2	-0.962222	-0.112462	0.401538	0	7e-06	0	0.88781	-0.61	-0.66	-0.09	-0.18	-0.31	-0.87	-0.73	-0.37	-0.36	-0.57	-0.69	-0.63	-0.94	-1.44	-0.48	-1.02	-1.13	-1.76	-0.5	-1.76	-1.76	-1.76	0.06	-1.76	-0.35	-1.76	-1.76	-1.76	-1.49	-1.59	-1.76	-1.76	-0.47	-0.86	-1.26	-0.1	-0.58	-0.67	-1.76	-0.77	-0.23
ILMN_1748116	GEMIN8	0.156444	0.08	-0.79	0	1	0	0	0.53	0.44	0.79	0.35	-0.15	0.4	0.65	0.1	0.42	0.09	0.33	0.12	0.37	0.21	0.34	0.93	0.9	0.44	0.11	-0.03	0.29	0.29	-0.05	0.23	0.13	0.59	-0.22	1.14	0.43	-1.04	0.07	-0.39	0.09	-0.84	-0.17	-0.62	-1.08	0.36	0.78	-0.8	0.15
ILMN_1725678	GFRA1	-0.288889	-0.143385	-3.56949	0	1	0	0	-3.07	-1.79	0.03	0.89	1.16	-0.67	-2.9	-3.31	0.56	-0.81	-0.41	0.74	0.96	-3.7	-4.24	-0.76	0.67	-1.55	1.38	0.41	-2.06	-0.17	1.82	0.17	1.45	-3.05	0.32	1.93	2.32	-1.29	1.73	1.66	0.19	0.74	-2.25	-0.13	-2.28	-1.24	1.63	-1.21	-1.09
ILMN_1746378	GHDC	0.268667	-0.0292308	-1.18615	0	1	0	1e-06	0.52	0.78	0.4	1.08	0.94	0.59	-0.09	1.16	0.36	0.41	-0.68	0.75	0.07	0.2	0.04	1.05	0.97	0.77	-0.19	0.35	1.1	-0.54	0.78	-0.59	0.02	0.24	0.51	0.25	0.28	-0.41	0.2	0.04	0.67	0.64	0.02	-0.2	-0.99	0.2	-0.3	-0.26	-0.46
ILMN_1694279	GLB1L	0.320444	-0.238923	-0.670769	0	0.007832	0	1	0.97	-0.46	0.4	-0.08	0.82	0.32	-0.39	1.34	0.19	-0.42	0.04	0.34	0.72	0.35	0.5	-0.12	-0.8	-0.53	1.04	-0.24	0.31	0.27	1.03	0	0.19	0.43	0.29	-0.32	0.95	0.03	0.82	1.37	0.71	0.9	0.36	0.01	0.95	0.08	0.83	-0.06	-0.9
ILMN_1685871	GLI3	0.267111	-0.0952308	-1.56436	0	1	0	0	-0.39	1.03	0.97	-1.43	1.52	0.45	1.02	0.16	0.5	0.4	0.5	-1.26	1.07	0.71	0.75	0.97	-0.53	1.42	-0.05	0.69	-0.06	0.72	1.59	0.61	-1.53	0.24	-0.41	-0.13	-0.85	0.16	-0.01	0.28	1.18	0.92	0.75	-0.93	-0.12	0.18	-0.15	-0.64	-0.62
ILMN_1709771	GLS2	0.0255556	0.0484615	-1.45538	0	1	0	0	0.16	0.57	-0.55	0.55	1.1	0.3	0.05	1.52	-0.08	-0.4	0.4	1.32	-0.36	-1.62	-0.35	-0.37	1.83	0.33	0.04	-0.41	1.33	-0.32	1.39	-0.23	0.3	-0.64	0.26	0.91	0.43	-1.05	-0.27	0.4	-0.16	-0.49	-1.23	0.48	-1.96	-0.83	0.28	-0.68	-0.18
ILMN_1713290	GLT8D1	0.215556	0.00153846	-0.528205	0	1	0	9.7e-05	0.13	0.42	0.06	0.27	0.08	0.25	1.08	0.59	-0.13	0.29	0.38	0.52	0.06	0.26	0.23	-0.03	0.56	0.54	0.28	0.45	0.55	-0.2	0.42	0.53	0.31	0.07	0.16	0.06	0.2	0.06	0.28	0.07	0.03	0.14	0.31	-0.09	0.27	0.3	0.36	-0.21	-0.38
ILMN_1734452	GLYATL2	-3.96111	-4.35754	-0.0610256	0	1	0	0	-2.75	-3.5	-2.41	-2.29	-0.17	-6.91	-4.37	-5.27	-6.75	-5.62	-6.3	-3.86	-5.93	-5.31	-5.8	-5.31	-4.46	-1.43	-3.62	-3.63	-6.26	-2.24	-6.63	-4.05	-1.58	-5.38	-0.49	-4.15	-1.51	-2.77	-3.76	-5.5	-5.94	-4.64	-1.82	1.88	-5.96	-0.47	-5.05	-3.97	-5.64
ILMN_1677919	GMPR2	0.109556	0.120308	-0.518718	0	1	0	0	-0.16	0.26	0.25	0.83	0.27	0.44	0.24	0.37	0.43	0.51	0.22	0.44	-0.22	-0.49	0.04	0.24	-0.04	-0.23	0.07	0.13	-0.1	-0.18	0.33	-0.14	0.23	0.08	0.5	0.11	0.38	0.05	0.2	0.06	0.24	-0.03	-0.31	-0.13	-0.14	-0.08	0.01	-0.37	0.14
ILMN_1691567	GNPDA2	0.0784444	0.0355385	-0.665641	0	1	4.6e-05	0.000793	-0.28	-0.33	0.04	-0.27	0.07	-0.04	0.42	-0.46	-0.76	-0.05	0.16	0.18	0.21	-0.17	0.3	-0.18	0.97	0	0.47	0.77	1.14	-0.01	0.29	0.06	0.47	0.03	-0.17	0.18	0.72	-0.52	0.53	-0.07	0.57	0.75	0.24	-0.56	-0.45	-0.34	0.29	0.21	-0.04
ILMN_1651642	GPC2	-1.41422	-1.10169	0.796667	0	1	0	0	-0.78	-0.58	0.27	-1.19	-0.61	-2.67	-2.02	-2.16	-0.74	-1.52	-1.32	-2.25	-1.08	-1.66	-1.86	-1.37	-1.28	-0.91	-0.99	-2.16	-2	-0.24	-2.45	-1.04	-1.16	-2.15	-1.7	-1.36	-3.09	-1.42	-1.9	-1.87	-2.06	-2.11	-0.5	-0.57	-0.99	-0.64	-1.28	-1.41	-0.88
ILMN_1694106	GPD1L	0.253333	-0.0732308	-0.928462	0	1	0	1.9e-05	-0.48	-0.03	0.48	0.5	0.18	0.26	-0.39	-0.8	0.93	-0.03	0.06	0.34	0.24	0.62	0.63	0.82	0.26	0.99	0.14	0.64	-0.12	-0.64	0.54	-0.41	-0.57	0.51	-0.03	0.64	0.97	-0.12	0.13	0.38	0.46	0.09	0.7	0.19	0.97	0.9	0.36	-0.05	-0.62
ILMN_1664723	GPR172A	-0.565333	-0.137231	0.327179	0	0.072291	1e-06	0.380908	-0.56	-0.86	-0.94	-0.56	-1.06	-0.64	-0.25	-0.81	-0.64	0.24	-0.34	-0.23	-0.14	-0.43	0.49	-0.13	-1.17	-0.7	-1.43	-1.52	-0.65	-0.49	-0.34	-0.35	-0.05	0.01	-0.31	-0.06	-0.43	0.49	-0.55	-0.09	-0.62	-1.16	-0.94	-0.21	-0.48	-0.91	-0.39	-1.4	-1.02
ILMN_1669317	GPR77	0.144889	0.126923	-0.745897	0	1	0	0	0.64	0.92	0.32	1.13	-0.85	0.72	0.07	0.12	1.08	0.44	0.2	0.94	1.11	-0.25	0.29	1.11	0.19	-0.51	-1.08	-0.8	0.83	0	1.04	-0.64	0.45	0.01	0.56	1.32	0.74	-0.21	-0.28	0.39	0.06	-0.15	-0.67	0.06	-1.08	-0.64	-0.23	-0.39	-0.61
ILMN_1653263	GPRIN1	-1.24378	-0.409385	0.401538	0	0.053857	0	0.048875	-1.26	-1.21	-0.32	0.02	-0.98	-2.18	-1.9	0.69	0.65	-1.53	-0.97	-1.56	-1.06	0.61	-0.8	-0.6	1.77	-0.36	-1.69	-2.51	2.03	-2.02	-1.95	-1.28	-0.57	-1.11	-1.63	-1.75	-1.75	-1.89	-2.46	-1.89	-1.62	-2.56	-2.56	-1.2	-1.31	-1.11	-2.44	-2.56	-2.56
ILMN_1661443	GRAMD2	-0.842	-2.17169	0.139744	0	0.022766	0.571134	0	-0.31	-0.49	1.21	1.53	0.4	-1.1	-1.09	-1.81	-1.75	-1.75	-0.99	-2.75	-1.49	-0.77	-0.21	-1.68	-2.93	0.75	-1.72	-1.92	-3.41	-0.53	-0.24	-1.04	0.51	-1.05	0.33	-1.7	-1.73	0.44	-0.89	-0.37	-0.42	-0.08	-0.18	1.01	-1.39	-0.15	-2.91	-0.76	-3.57
ILMN_1721732	GSDMC	-2.64	-2.65169	0.698205	0	1	0	0	-3.35	-3.35	-3.23	-0.42	-3.35	-3.35	-3.35	-3.35	-3.35	-2.7	-3.3	-1.85	-3.35	-3.35	-1.48	-3.35	-3.35	-3.35	-3.35	-3.35	-3.35	-3.35	-3.35	-3.35	-3.35	-1.57	-1.67	-3.35	-2.51	3.08	-3.35	-1.83	-3.35	-3.35	-0.66	-0.75	-0.65	-0.89	-3.35	-2.68	-2.29
ILMN_1709085	GSG2	-0.997111	-0.0707692	0.487436	0	0	0	0.006794	0.17	-1.22	-1.44	-0.53	-1.46	-1.86	-0.56	-1.85	-0.48	-0.36	-0.86	-0.5	-0.56	-1.01	-0.76	-0.74	-0.95	-0.42	-1.64	-1.58	-0.82	-2.01	-0.42	-1.41	-0.31	-1.19	-0.66	-1.43	-1.28	-2.01	-1.66	-0.66	-1.09	-1.48	-0.31	0.3	-1.51	-1.32	-0.33	-1.94	0.15
ILMN_1740234	GSTO2	0.346667	-0.280154	-1.02692	0	0.368515	0	0.890142	0.62	0.53	0.98	0.61	1.3	1.05	0.22	0.7	0.57	0.54	-0.1	0.25	-0.04	0.22	0.1	0.72	1.19	-0.01	0.77	0.85	0.16	0.14	0.64	0.04	0.46	0.36	-0.11	0.15	0.27	-0.34	0.51	0.74	0.01	-0.01	-0.17	0.8	0.26	0.64	0.87	-1.27	-0.23
ILMN_1746171	H2AFY	-0.308444	0.184308	-0.0889744	0	0	1	0.296078	-0.56	-1.59	-0.81	-0.23	-0.61	-0.53	-0.41	0.04	-0.5	-0.32	-0.21	-0.28	-0.74	-0.44	0.04	-0.34	-0.14	-0.63	-0.49	-0.52	0.05	-0.08	-0.21	-0.43	-0.15	-0.36	-0.06	0.04	0.05	0.16	-0.24	-0.25	-0.29	-0.18	-0.78	-0.16	0.15	-0.29	-0.35	-0.95	0.16
ILMN_1772731	HAGH	-0.142889	0.262154	-0.617692	0	0.003387	0.016917	0	-0.57	-0.26	-0.02	0.52	-0.07	-0.5	-0.53	-0.05	-0.4	0.46	0.14	0.7	0.06	-0.22	-0.06	-0.12	0.25	0.01	-0.4	-0.51	0.87	-0.48	0.44	-0.63	0.11	-0.21	-0.18	0.18	0.01	-0.52	-0.36	0.4	-0.34	-1.1	-0.45	-0.65	-0.56	-0.25	0.29	-0.07	-0.34
ILMN_1737642	HCCS	-0.422222	0.111077	0.0851282	0	0	0.000632	1	-0.46	-0.83	-0.43	-0.04	-0.47	-0.44	-0.1	-0.5	-0.32	0.42	0.08	-0.41	-0.37	-0.39	-0.12	-0.18	-0.46	-0.52	-1.13	-0.63	-0.75	-0.45	-0.11	-0.47	0.07	-0.69	-0.5	-0.28	-0.46	-0.42	-0.47	-0.3	-0.27	-0.82	-1.14	-0.25	-0.25	-0.96	-0.06	-0.35	-0.05
ILMN_1724720	HD	0.0555556	-0.0136923	-0.728974	0	1	0.000784	0.000226	0.44	0.62	0.15	0.38	1.11	0.83	-0.74	0.44	1.13	0.14	-0.62	-0.46	1.02	0.74	-1.51	1.22	-0.3	-0.42	-0.49	1.05	1.19	-0.01	-0.78	-0.42	-0.17	0.45	-0.72	0.6	-0.03	-0.68	-0.34	-0.54	-0.63	0.34	0.37	-0.73	0.61	0.55	-0.1	0.39	-0.24
ILMN_1684690	HDAC11	0.123556	0.109231	-1.13333	0	1	0	0	0.1	0.51	-0.02	1.17	-0.21	0.94	-0.08	-0.04	0.08	1.37	0.97	0.63	-0.06	0.19	-0.38	0.99	0.83	-1.1	0.28	-0.7	0	0.14	1.44	-0.35	0.81	0.49	0.35	1.5	0.34	-0.6	0.17	0.14	0.36	-0.65	-0.63	-0.5	-0.56	-0.46	0.29	-1.62	-1.17
ILMN_1767747	HDAC2	-0.571778	-0.393692	0.620769	0	1	0	0	-1.5	-0.88	-1.27	-0.58	-0.46	-0.44	-0.2	-0.77	-0.63	-0.38	-1.1	-0.75	-1.09	-0.83	-0.41	-0.98	-0.9	-1.08	-1.18	-0.45	0.16	-0.26	-0.49	-0.69	-0.24	-0.66	-0.87	-0.82	-0.35	-0.44	-0.12	-0.8	-1.31	-0.23	-0.48	0.2	0.02	-0.54	-0.07	-0.3	0.19
ILMN_1765621	HDGF	-0.550444	-0.120769	0.474103	0	0.025856	0	7.3e-05	-0.2	-0.7	-0.47	-0.26	-0.99	-0.22	-0.18	-0.17	-0.22	0.21	-0.23	-0.41	-0.19	-0.92	-0.47	-0.67	-0.36	-0.74	-0.68	-0.78	-1.6	-0.05	-1	-0.51	-0.51	-0.69	-0.47	-1.11	-0.65	-0.28	-1.2	-0.41	0.16	-0.1	-1.63	-0.78	-0.75	-0.88	-0.49	-1.05	-0.65
ILMN_1702265	HDHD2	0.181111	-0.00861538	-0.592308	0	1	0	4e-06	-0.01	0.61	0.84	0.34	0.61	0.75	0.18	0.48	0.85	-0.14	0.09	-0.04	0.42	0.2	0.01	-0.09	0.34	-0.6	-0.03	0.12	0.31	0.04	0.2	-0.1	0.3	0.48	-0.64	0.52	0.51	-0.28	0.46	-0.51	-0.73	0.37	0.47	0.62	-0.38	0.74	0.47	-0.13	0.32
ILMN_1808219	HEATR3	-1.03356	0.0687692	0.152308	0	1.1e-05	0.000124	1	-0.52	-3.97	-1.32	-1.23	-3.56	-3.09	-0.62	-1.13	-3.97	-0.01	-0.56	-0.95	-0.29	-0.73	-0.62	-0.61	0.25	-0.33	-0.63	-0.34	-0.23	-1.5	-1.5	-1.12	0.03	-0.93	-0.2	0.2	-0.6	-0.55	-1.44	0.99	-0.78	-0.99	-3.97	-0.49	-1.73	-1.41	-0.52	-2.06	-0.2
ILMN_1694268	HES6	-1.21	-0.0315385	-0.0910256	0	4e-06	0.000212	1	-0.53	-1.55	-1.93	-0.86	-1.2	-2.38	-1.34	-2.67	-1.36	-0.14	-0.55	-1.95	-0.97	-1.2	0.28	-1.71	-0.68	-0.98	-1.53	-2.12	-0.96	-1.79	0.37	-1.22	-0.55	-1.93	-1.36	-1.89	-2.2	0.35	-0.83	-0.21	-1.56	-2.22	-1.37	0.34	-1.48	-2.31	-1.23	-1.89	-0.85
ILMN_1701006	HEXIM2	0.102667	0.148154	-1.19846	0	1	0	0	-0.09	0.61	0.28	1.07	0.6	0.44	0.78	0.42	0.86	1.44	0.16	0.89	-0.37	-1.66	0.47	0.47	1	-0.02	-0.41	-0.89	0.05	-1.04	1.46	-0.42	0.74	0.19	0.3	0.16	0.29	-1.1	0.31	0.49	0.11	-0.54	-0.45	-0.13	-0.39	-0.22	0.32	-0.99	-0.18
ILMN_1735548	HIVEP1	-0.347333	-0.186769	0.407179	0	1	0	5.9e-05	0.12	-0.7	0.24	-0.09	-0.14	-0.45	-0.41	-0.47	-0.2	0.06	-0.05	-1.14	-0.41	-0.14	-0.84	-0.21	-1.02	0.22	0.09	-0.63	-0.12	-0.53	0.02	-0.65	-0.23	-0.27	-0.81	0.08	-0.66	-0.35	-0.96	-0.72	-0.72	-0.42	-0.32	-0.56	-0.1	-1	-0.17	-0.62	-0.1
ILMN_1654268	HMGB2	-0.774444	0.0727692	0.223077	0	0	0	1	-0.99	-0.93	-2.11	0.04	-1.4	-1.19	-1.87	-1.28	-1.24	-0.01	-0.6	-0.83	0.33	-0.8	-1.09	-1.75	-0.22	-1.09	0.42	-1.13	-0.43	-1.47	-0.4	-0.83	-0.15	-1.47	-0.57	-0.49	-0.31	-1.35	-0.88	-0.65	-0.2	-0.72	-1.29	0.03	-0.35	-0.78	-0.75	-0.99	-0.2
ILMN_1688095	HMGCL	0.0306667	-0.0861538	-0.90359	0	1	5.8e-05	8.6e-05	0.21	0.39	0.12	0.5	0.1	0.14	0.07	0.12	0.19	0.37	0.17	0.45	0.2	-0.13	0	0.29	0.08	-0.44	-0.15	0.13	0.24	-0.52	0.4	-0.34	0.17	0.17	0.04	-0.01	0.53	-0.36	0.17	0.35	0.12	0.1	-0.25	0.2	-0.49	-0.55	-0.49	-0.33	-1.14
ILMN_1651262	HNRNPAB	-0.350667	0.0907692	0.151282	0	0	0	1	-0.98	-0.78	-0.59	-0.2	-0.46	-0.29	-0.46	-0.37	0.07	-0.18	-0.31	-0.64	-0.54	-0.32	-0.7	0.08	-0.64	-0.55	-0.71	-0.52	-0.31	-0.11	-0.51	-0.65	-0.34	-0.22	-0.15	0.05	-0.33	-0.31	-0.34	-0.12	-0.32	-0.19	-0.51	0.19	-0.46	-0.5	-0.36	-0.69	0.02
ILMN_1696485	HNRNPAB	-0.516889	0.131692	0.146923	0	0	7e-06	1	-1.06	-1.56	-1.03	-0.35	-1.08	-0.56	-0.14	-0.23	-0.03	0.04	-0.08	-0.75	-0.73	-0.45	-0.63	-0.2	-0.56	-0.5	-0.95	-0.5	-0.49	-0.21	-0.45	-0.62	0	-0.04	0.03	0.29	-0.36	-0.54	-0.24	-0.03	-0.71	-0.5	-1.47	-0.21	-1.07	-1.13	-0.71	-1.47	-0.07
ILMN_1811579	HOMER3	-0.748222	-0.596	0.574103	0	1	0	2e-06	0.44	-0.66	-0.6	-0.74	-0.74	-0.82	-0.09	-0.58	-0.62	0.1	-0.42	-0.52	0	-0.24	-0.6	-0.18	-1.28	-0.19	-1.28	-1.82	-1.93	-0.88	-1.49	-0.31	-0.88	-0.89	-0.56	-0.9	-1.23	-0.92	-2.14	-0.86	-0.7	-1.36	-0.81	0.1	-1.37	-0.8	-0.59	-1.09	-0.85
ILMN_1730442	HOMEZ	0.0591111	0.107385	-0.785641	0	1	0.00018	2e-06	-0.13	0.72	-0.25	0.2	0.24	0.63	-0.17	-0.63	0.16	0.72	0.11	0.01	-0.36	0.22	-0.05	0.86	-0.24	-0.06	-0.4	-0.08	-0.28	0.28	0.33	0.06	0.26	0.48	-0.51	0.93	0.33	-0.7	0.37	0.11	-0.51	0.26	-0.14	-0.1	0.43	-0.65	0.47	-0.71	0.65
ILMN_1697703	HPDL	-1.17511	-0.621846	0.722564	0	0.558099	0	2e-06	-1.56	-0.72	-1.56	-0.6	-1.12	-0.63	-0.62	-1.56	-0.46	-0.05	-0.54	-1.56	-1.56	-1.56	-1.56	-1.56	-1.56	-1.39	-1.56	-1.56	-1.56	-0.89	-0.56	-0.7	-1.14	-1.56	-1.56	-1.56	-1.56	-1.56	-1.56	-1.56	-1.56	-1.56	-1.56	-0.67	-0.85	-0.26	-0.7	-1.09	-1.23
ILMN_1808713	HSD17B2	-2.08556	-2.87031	0.152821	0	1	0.000402	0	-1.78	1.22	-0.58	-1.85	-1.61	-0.67	-0.22	-2.99	-2.25	-0.73	-3.58	-3.41	-3.38	-1.22	-3.71	-2.76	-3.71	-0.75	-1.44	-3.71	-3.71	-1.95	-3.71	-2.58	-3.71	1.82	-2.14	-2.86	-3.71	2.97	-1.74	-3.71	-3.71	0.44	-2.02	0.26	-3.39	-2.12	-2.35	-0.65	-3.47
ILMN_1715324	HSD17B8	0.189556	0.024	-1.39128	0	1	0	0	0.63	-0.04	0.59	0.86	0.34	0.96	-0.13	0.54	0.59	0.46	0	0.42	0.3	-0.49	-0.19	0.25	-0.41	-0.38	0.16	0.1	-1.33	0.05	0.88	0.49	0.73	0.7	0.12	0.5	0.36	-0.18	0.79	0.37	-0.46	0.39	0.13	0.22	0.45	-0.33	0.67	-0.27	-1.05
ILMN_1797318	HSPA14	-0.473778	-0.0724615	0.24359	0	0.064414	0	1	-0.53	-0.86	-0.05	-0.31	-0.67	-0.41	-0.59	-0.9	-0.72	-0.08	-0.81	-0.38	-0.93	-0.67	-0.01	-0.13	-0.19	-0.17	0.01	-0.14	-0.84	-0.41	-0.31	-0.74	-0.13	-0.65	-0.38	-0.53	-0.26	-0.95	-0.62	-0.27	-0.39	-0.65	-0.58	-1.11	-0.41	-0.59	-0.38	-0.97	0.16
ILMN_1674236	HSPB1	-0.277333	0.328462	-0.724615	0	2e-06	1	0	-0.46	0	0.26	0.15	-1.14	-0.76	-0.01	-0.55	-0.03	0.22	0.12	-0.27	0.3	0.06	-0.59	-0.39	-0.06	1.03	-1.15	0.05	0.22	-0.82	-0.69	-0.65	0.1	-0.63	-0.17	0.32	-0.72	-0.01	-0.66	-0.77	0.4	-1.41	-0.93	-0.54	0.15	-0.7	-0.86	-0.22	-0.02
ILMN_1662070	HTR3A	-0.349778	-0.412923	0.478974	0	1	0.00632	2.5e-05	-0.14	0.1	0.71	0.57	-0.74	-0.17	-0.06	0.64	0.88	-0.8	-0.19	0.02	-0.8	-0.8	-0.8	-0.8	-0.8	-0.8	-0.8	-0.8	-0.8	-0.44	0.05	-0.04	-0.32	-0.8	-0.8	-0.8	-0.8	-0.29	-0.8	-0.2	-0.8	0.09	-0.8	1.19	-0.8	-0.8	-0.06	-0.4	0.31
ILMN_1703041	IDUA	0.252889	-0.108154	-1.06	0	1	0	1e-05	1.33	0.37	1.3	0.4	0.91	1.39	-0.12	1.12	1.37	-0.23	-0.03	0.44	-0.03	0.16	0.08	0.86	-0.35	0.31	0.2	-0.05	0.39	-0.02	-0.56	-0.35	-0.52	0.29	-0.17	-0.25	-0.19	-0.23	-0.04	0.17	0.87	0.48	-0.04	-0.8	-0.62	1.56	0.47	-0.03	-1.05
ILMN_1811636	IFT57	-0.0784444	0.0347692	-0.766667	0	1	0.002284	0.000208	-0.02	0.55	0.52	0.03	0.44	0.07	-0.63	0.5	0.13	-0.56	-0.62	-1.03	-0.37	0.69	-1.42	0.4	0.03	0.25	-0.46	0.25	0.34	-0.34	-0.33	-0.48	-0.39	-0.43	-0.53	-0.46	-0.36	-0.18	0.07	-0.43	-0.18	0.42	0.16	0.68	0.34	0.32	0.39	0.4	0.19
ILMN_1673488	IGFALS	0.0606667	-0.234923	-1.39615	0	1	0	1.2e-05	0.07	0.88	0.82	0.91	0.77	1.05	1.25	-0.51	1.28	1.09	1.07	0.28	-0.65	0.78	0.61	0.37	1.96	1.3	0.05	-0.85	-1.07	0.93	0.16	-0.23	0.72	0.24	0.18	0.71	-0.27	-0.42	-1.34	0.23	0.7	-0.69	-1.25	-1.24	-2.19	-0.43	-0.84	-1.75	-0.84
ILMN_1727142	IKBKB	0.215333	-0.07	-0.753846	0	1	1e-06	0.002784	0.36	0.29	0.76	0.69	0.57	0.4	-0.61	-0.52	1.08	0.31	-0.21	0.63	1.17	0.31	0.13	-0.12	-0.36	0.03	0.32	0.83	-0.05	0.25	0.48	-0.48	0.11	0.95	0.05	0.1	0.28	0.04	-0.1	0.7	-0.87	-0.01	0.67	-0.22	-0.61	1.85	1.13	-0.96	-0.14
ILMN_1659960	IL4I1	-1.94667	-1.36831	0.470513	0	1	0	3e-06	-1.83	-1.49	-3.6	-0.93	-2.18	-3.16	-2.52	-1.18	-2.43	-1.23	0.61	-1.38	-4.14	-1.95	-1.06	-4.24	-2.41	-0.99	-2.02	-4.24	-1.46	-1.9	-2.17	-1.49	-2.51	-3.15	-1.22	-3.66	-4.24	-0.27	-2.43	-2.19	-1.39	-0.76	-0.85	0.07	-0.65	-2.07	-4.24	-2.43	0.17
ILMN_1745172	ILF2	-0.317556	-0.175846	0.431795	0	1	0	0	0.19	-0.36	-0.18	-0.42	-0.61	0.05	-0.2	-0.41	-0.02	0.03	-0.14	0.03	-0.24	-1.31	-0.07	-0.81	-0.54	-0.46	-0.27	-0.33	-0.8	-0.09	-0.65	-0.12	0.04	-0.28	0.02	-0.54	-0.03	-0.5	-0.43	0.23	0	-0.02	-0.92	-0.41	-0.72	-0.95	0	-0.9	0.05
ILMN_1696311	IMPAD1	-0.615333	-0.141538	0.335641	0	0.007374	0	0.26546	-0.51	-1.03	-0.73	-0.64	-1.07	-0.99	0.27	-1.4	-0.78	-0.74	-0.58	-0.72	-0.64	-0.88	0.7	-0.21	-0.84	-0.45	-0.8	-0.87	-0.62	-0.57	-0.71	-0.22	-0.31	-1.08	-0.52	-0.21	-0.46	-0.08	-0.55	-0.52	-0.32	-1.13	-0.46	-0.14	-0.59	-0.82	-0.76	-0.17	-0.66
ILMN_1724666	INADL	0.434222	-0.354	-1.06641	0	0.003101	0	0.054986	-0.37	0.03	1.57	0.1	1.11	0.56	-1.92	-2.18	0.82	-0.3	-0.29	1.02	1.58	1.65	-0.28	0.65	-0.5	1.14	1.16	1.67	-0.2	0.88	0.24	-0.04	-0.23	1.05	0	0.52	0.26	0.09	-0.13	-0.1	0.93	0.62	1.45	-0.08	1	1.08	0.74	-0.26	0.51
ILMN_1652647	INPP4A	-0.547556	-0.236	0.473333	0	1	0	8e-06	-0.48	-0.35	-0.92	-0.34	-1.46	-1.2	-1.46	-0.18	0.62	-0.95	-0.21	-0.43	-0.39	-0.8	-1.09	-0.9	0.2	0.06	-1.17	-0.36	-0.02	-1.46	-0.52	-0.83	-0.36	-0.63	-0.16	-1.16	-0.25	-0.28	-1.46	-0.25	-1.46	-0.53	-0.41	-0.68	-0.11	0	-1.31	-0.66	0.13
ILMN_1705699	IQCH	0.101778	0.0241538	-0.510513	0	1	1.6e-05	0.000253	-0.34	0.03	0.54	0.16	0.35	0.52	-0.47	0.31	0.66	0.1	-0.08	0.01	-1.22	0.29	-0.15	0.14	0.25	0.02	-0.26	0.4	0.41	-0.44	0.81	-0.36	0.31	1.03	0.01	0.49	0.77	-0.14	0.51	0.08	-0.4	0.52	0.41	0.22	0.32	0.24	0.59	-0.68	-0.45
ILMN_1736223	IQCH	0.181556	0.0332308	-0.838974	0	1	0	3e-06	-0.41	0.25	0.56	-0.05	0.98	1.29	-0.05	-0.06	0.49	-0.03	-0.47	-0.22	-0.37	-0.6	-0.35	0.01	0.49	-0.32	-0.41	0.23	0.78	0.47	0.9	-0.97	0.18	0.99	-0.25	0.79	0.59	-0.98	0.63	-0.03	-0.25	1.39	0.01	0.67	0.61	0.76	0.77	-1.4	0.18
ILMN_1682616	IQUB	0.592667	0.0778462	-0.564359	0	1	0	0.017352	0.26	-0.27	0.02	-0.6	0.79	0.11	1.41	0.31	-0.13	0.33	0.09	-0.6	-0.6	1.32	-0.6	2.35	-0.6	2.13	0.33	0.07	1.46	-0.6	0.86	-0.6	2.35	1.75	0.48	1.01	1.2	2.17	1.66	-0.6	0.28	0.87	0.71	0.15	0.01	0.73	1.39	-0.6	1.08
ILMN_1734956	IRF2BP1	0.0342222	0.0707692	-0.458205	0	1	1.8e-05	1e-06	0.18	0.47	0.62	0.35	0.4	0.46	-0.13	0.04	0.63	0.15	-0.54	-0.03	0.73	0.49	-0.62	0.2	0.27	-0.71	-0.45	-0.33	0.21	0.11	0.31	-0.37	-0.07	0.01	-0.12	0.29	0.22	-0.56	-0.31	-0.44	0.26	0.23	-0.37	-0.51	0.23	0.06	0.21	-0.34	-0.06
ILMN_1713733	ITM2B	0.220667	-0.151692	-0.442564	0	0.000405	7e-06	1	-0.4	0.23	-0.4	-0.34	0.19	0.05	0.44	-0.11	-0.97	-0.17	0.36	0.27	0.38	0.2	0.18	0.03	0.02	-0.13	0.7	0.51	0.88	0.4	0.36	0.44	0.25	0.04	-0.09	0.24	0.12	0.42	0.32	0.15	0.46	0.63	0.58	0.53	0.76	0.25	0.05	0.7	0.16
ILMN_1789505	ITPR1	0.202222	-0.275692	-1.26949	0	1	0	0.003307	-0.35	-0.37	-0.52	-0.79	0.86	0.83	-0.03	-0.09	0.02	-0.39	0.1	-0.65	0.59	0	-0.76	0.01	0.75	-0.53	-0.42	1.87	1.54	0.72	0.06	0.23	-0.27	0.19	0.04	0.55	1.4	-0.53	0.71	-0.34	0.28	2.33	0.9	-0.66	0.6	0.33	0.49	-0.64	0.42
ILMN_1724207	IVD	0.149556	0.141846	-1.34103	0	1	0	0	0.11	-0.51	-0.36	0.32	-0.49	0.51	0.74	0.04	-0.1	0.63	0.29	0.05	-0.5	0.26	0.74	1.43	-0.3	0.02	0.07	0.03	0.49	-0.17	0.59	-0.47	0.46	0.53	0.23	0.93	0.52	-0.62	0.61	0.38	0.15	0.46	-0.94	0.05	0.27	-0.22	0.25	-1.08	-0.27
ILMN_1769382	KBTBD3	0.496667	-0.353231	-0.974359	0	0.000459	0	0.133437	1.42	2.1	1.52	1.59	1.09	1.37	0.38	0.12	0.21	0.82	0.05	0.55	-1.25	0.93	-0.23	1.71	0.86	0.35	0.71	0.48	1.89	-0.59	0.77	-0.41	1.02	0.97	0.01	0.53	1.05	-0.07	0.82	0.71	-0.23	0.67	0.15	-1.01	0.17	0.27	0.15	-0.35	0.49
ILMN_1703110	KCNE4	-0.544667	-1.36446	-3.96077	0	1	0	0	-1.53	0.04	-0.11	-4.22	-2.6	-2.14	-0.94	0.97	-4.3	2.65	1.65	3.03	-0.51	2.35	3.22	0.82	2.34	1.08	-1.22	-0.92	1.6	-1.21	0.48	-3.04	1.47	0.16	-0.11	0.74	-3.41	-2.11	0.99	0.18	-0.45	-4.06	-1.93	-4.12	-4.3	-3.21	0.27	-2.52	-1.67
ILMN_1673769	KCNG1	-1.19644	-0.850462	0.557949	0	1	0	4e-06	-0.47	-0.16	-0.9	-1.89	-1.41	0.04	-0.27	-0.72	0.74	-0.24	-1.96	-1.86	-1.28	-0.47	-0.39	-0.13	-1.15	-2.12	-2.95	-1.51	-1.14	-1.46	-1.61	-0.42	-1.07	-1.17	-1.31	-1.72	-1.05	-1.08	-0.57	-1.82	-2.48	-1.86	-1.53	-0.27	-0.92	-1.65	-0.77	-2.17	-0.22
ILMN_1726679	KCNJ11	0.0568889	0.131385	-1.31103	0	1	0	0	2.27	0.8	1.89	0.99	0.54	1.18	-0.86	0.03	0.79	-0.39	-0.25	-0.73	0.45	-0.35	-0.03	0.64	0.78	-0.81	-0.57	-0.53	0.57	1.09	0.04	-0.59	-0.06	0.36	-0.16	0.46	-0.05	-1.26	-0.76	-0.69	-0.03	0.01	-0.31	-0.12	-0.9	0.07	0.23	-1.25	0.47
ILMN_1701173	KCNK6	0.00288889	0.105231	-1.34154	0	1	2.4e-05	0	1.28	-0.39	0.34	0.92	0.13	0.16	-1.28	0.69	-0.1	0.99	0.52	0.19	1.54	0.61	0.36	0.48	1.29	-0.85	0.86	-2.16	1.29	0.95	-0.62	-0.6	-0.66	-0.83	-0.25	0.79	0.03	-1.1	-0.86	0.79	-1.09	-1.53	-0.97	0.72	0.2	-1.12	0.67	-1.23	-1.14
ILMN_1800942	KCTD6	0.000666667	0.0835385	-1.35103	0	1	0	0	-0.54	-1.17	0.4	1.37	-0.4	-0.51	-0.67	-1.1	-0.48	-0.09	0.21	1.16	0.73	-0.31	-1.17	0.08	1.36	-0.27	0.77	-0.25	1.04	-1.41	1.14	-1.13	0.89	0.29	1.4	0.09	0.65	-0.79	-0.16	-0.29	0.12	0.1	0.24	-1.44	-0.35	0.71	0.69	-0.55	-0.14
ILMN_1797191	KIAA0040	0.0808889	-0.0672308	-0.983077	0	1	0.000244	0.002575	1.04	1.29	1.54	0.75	0.4	0.53	0.71	0.03	1.11	1.44	0.29	0.08	-0.12	0.36	0.05	0.98	-0.68	0.62	-0.11	0.28	-0.16	0.48	-0.4	0.08	0.34	0.05	-0.98	-1.1	-0.39	-1.36	-0.69	0.4	0.2	-0.27	-0.48	-0.84	0.75	-0.76	0.13	-0.94	-0.03
ILMN_1762990	KIAA0141	0.258889	-0.00292308	-0.723333	0	1	0	0	0.54	0.48	0.84	0.57	0.93	0.97	0.07	1.01	1.22	-0.08	-0.18	-0.1	0.03	-0.09	-0.18	0.17	0.2	-0.58	0.03	0.24	0.15	0.24	0.31	0.09	-0.26	0.53	0.38	0.82	0.07	-0.1	0.02	-0.16	-0.15	0.3	0.53	0.29	-0.08	0.69	0.44	0.36	0.39
ILMN_1795704	KIAA0232	0.0975556	0.0833846	-0.914872	0	1	7e-06	2e-06	-0.08	0.3	0.46	-0.68	-0.19	0.57	-0.27	-1.3	-0.6	0.89	-0.06	-0.11	0.24	0.06	0.16	0.88	0.92	-0.65	0.1	0.31	1.12	0.19	0.24	-0.2	0.25	0.38	0.03	-0.03	0.57	-0.28	0.23	0.32	0.59	0.35	-0.15	-0.34	0.04	-0.54	0.34	-0.57	0.34
ILMN_1697597	KIAA0494	0.229556	-0.0256923	-0.499231	0	0.230318	0	0.000142	0.16	-0.04	0.39	0.25	0.6	0.58	0.1	0.41	-0.19	0.11	0.17	0.34	-0.2	0.18	0.09	0.25	-0.1	-0.18	0.49	0.52	0.87	-0.03	0.25	0.25	0.11	0.43	0.01	0.21	0.53	-0.01	0.29	0.31	0.38	0.41	0.19	0	0.33	0.07	0.54	0.42	0.61
ILMN_1797822	KIAA0746	-1.07911	-1.44031	0.975897	0	1	0	0	-0.78	-0.61	-2.25	-0.23	-1.34	-0.92	-0.15	0.37	-2.16	-0.98	0.55	-1.93	-1.97	-1.83	-1.12	-1.84	-1.81	-1.05	-0.28	-2.29	-2.01	-0.79	-0.53	0.18	-1.19	-2.61	-1.37	-1.36	-2.64	0.05	-2.19	-0.33	-1.26	-1	-0.9	1.23	-0.67	-1.79	-2.51	-0.55	2.04
ILMN_1732343	KIAA0999	0.616889	-0.527385	-0.730256	0	0	0	1	0.43	0.46	0.78	0.55	1.34	1.68	0.47	0.48	1.39	-0.2	0.23	0.62	0.91	1.12	-0.82	1.22	0.4	-1.07	1.15	0.92	1.35	0.91	1.6	-0.15	0.89	0.61	-0.11	0.61	0.94	-0.57	0.99	1.17	0.24	1.29	1.15	-0.15	0.34	1.35	0.55	0.15	1
ILMN_1668619	KIAA1467	-0.313778	0.185077	-1.94333	0	1	1e-06	0	0	-0.5	0.71	-0.89	0.81	0.8	-0.9	-0.49	0.76	1.08	-1.4	0.13	0.29	-0.25	-0.75	0.21	1.55	-1.15	-0.7	-0.1	-0.75	-0.58	-0.75	-0.15	-1.23	0.56	-1.34	0.85	0.31	-0.62	-0.05	0.15	0.28	-0.01	-0.26	-1.81	-2.29	-0.16	0.51	-2.2	-1.3
ILMN_1728225	KIAA1524	-1.56489	-0.212769	0.65	0	0	0	0.001651	-1.9	-1.96	-1.87	-0.98	-2.28	-2.28	-2.28	-2.28	-1.11	-0.32	-1.23	-1.89	-1.76	-2.17	-0.94	-2.28	-1.39	-0.6	-2.28	-2.28	-2.28	-2.09	-2.03	-2.28	-0.15	-1.55	-1.51	-2.28	-2.12	-2.28	-2.28	-1.7	-0.83	-1.49	-1.89	-0.64	-0.24	-0.84	-0.83	-2.28	0.72
ILMN_1788347	KIAA1737	0.27	-0.0570769	-0.557692	0	0.322578	0	0.002927	0.47	0.08	0.23	0.8	0.61	0.49	-0.41	0.17	0.01	-0.02	0.41	0.51	0.13	-0.21	-0.09	0.01	0.46	-0.44	0.62	0.96	0.16	-0.25	0.66	-0.44	0.6	0.58	0.14	0.83	1.12	0.12	0.32	0.16	0.06	0.44	0.41	-0.1	0.52	0.29	0.46	-0.39	-0.45
ILMN_1686562	KIF13B	0.598889	-0.602308	-1.38359	0	1e-06	0	0.160319	0.47	1.11	1.15	1.39	1.69	1.38	-0.38	0.72	0.46	-0.06	-0.33	0.77	1.03	0.92	1.09	0.55	0.42	-0.88	1.33	1.53	1.35	-0.09	1.11	-0.12	0.46	1.35	-0.14	1.27	1.3	-1.12	0.56	0.55	0.34	0.97	0.97	-0.45	0.03	1.31	0.04	-0.27	-0.08
ILMN_1734476	KIF2A	-0.513556	-0.0776923	0.344359	0	0.005647	0	0.140371	-0.64	-0.58	-0.59	-0.32	-1.13	-0.73	-0.42	-0.49	-0.5	0.16	-0.08	-0.46	-1.13	-1.94	-0.09	-1.12	-0.47	-0.38	-0.26	-0.85	-0.47	-0.75	-0.04	-0.74	0.05	-0.64	-0.22	-0.36	-0.27	-0.9	-0.89	-0.12	-0.15	-0.44	-0.61	0	-0.94	-1.02	-0.57	-0.86	0.5
ILMN_1673207	KLF11	-0.519333	-0.430462	0.446923	0	1	0	0	-0.96	-0.14	-1.76	-1.27	-0.94	-1.07	-0.99	-0.9	-0.19	-0.35	-0.16	-0.8	-0.4	-0.21	-0.93	-0.46	-1.21	-0.84	-0.27	1.03	-0.85	-0.19	-1.5	-0.51	-1.12	-0.07	-1.2	-1.26	-1.3	0.01	-0.14	-0.71	0.36	0.52	-0.54	-0.28	-0.65	-0.18	0.36	0.99	-0.27
ILMN_1775875	KLHDC1	0.414889	-0.0115385	-1.6241	0	0.686514	0	0	0.02	0.17	0.37	-0.47	1.15	0.63	-0.42	-1.39	-0.48	-0.21	0.46	1	1.1	0.19	-0.54	0.63	1.39	0.62	1.31	1.68	1.22	0.37	0.78	-0.18	-0.22	0.87	-0.05	0.88	0.32	-0.03	0.67	0.16	0.47	0.86	0.75	-0.69	0.23	0.84	0.93	0.38	0.45
ILMN_1741204	KLHDC2	0.212667	0.00138462	-0.736923	0	1	0	0	0.05	0.66	0.62	-0.25	0.68	0.61	0.15	-0.15	-0.07	0.16	-0.15	0.37	0.78	-0.47	0.1	-0.01	0.14	-0.3	0.23	0.3	0.17	0.16	0.26	0.18	0.09	0.25	0.08	0.4	0.46	-0.09	0.5	-0.03	-0.06	0.35	0.84	0.1	0.69	-0.47	1.01	0.18	-0.25
ILMN_1801090	KRT222P	-0.154444	-0.654462	-1.75615	1e-06	1	4.8e-05	0.040505	-2.15	1.75	1.65	-2.15	0.1	-0.21	0.01	-2.15	-0.85	-2.15	0.04	0.98	-1.68	-2.15	-2.15	1.81	2.26	0.73	0.02	1.36	0.54	-0.84	1.29	0.12	-1.28	2.15	-1.62	0.49	2.64	-1.78	0.71	0.29	-1.2	-0.98	-0.13	-1.65	-2.15	1.67	-0.63	-1.15	0.65
ILMN_1801661	KRT7	-0.462	-1.68954	0.414872	0	0.818275	0.546302	0.000173	-0.11	-0.63	0.42	0.48	0.34	-0.28	0.76	-0.85	0.62	0.93	-0.94	-0.96	-2.02	-0.2	0.69	-0.19	-3.6	0.69	-0.51	-1.25	-4.6	-0.52	-0.24	-0.47	-1.71	0.83	-0.25	-1.34	-3.13	0.69	0.44	0.59	0.36	-0.72	-0.87	1.21	0.75	-2	-0.35	-1.01	-0.98
ILMN_1719734	LAMP3	-1.48778	-1.41138	0.67641	0	1	0	0	-1.32	-1.53	-1.61	-1.52	-2.4	-2.11	-1.99	-0.23	-2.06	-2.22	-0.95	-2.37	-1.82	-1.56	-2.27	-1.94	-1.73	-1.4	-1.26	-2.28	-1.94	-2.6	-2.07	-0.81	-1.14	-1.79	0.17	-1.65	-1.63	-1.06	-2.27	-1.11	-1.37	-2.22	-0.64	0.62	-0.39	-1.36	-1.8	-1.79	0.85
ILMN_1726108	LASS2	-0.0451111	0.167846	-0.65359	0	1	0.020797	0	-0.44	-0.18	0.73	-0.45	-0.2	0.12	-0.07	-0.32	0.76	0.63	-0.5	0.4	0.56	0.31	0.56	0.31	0.36	0.39	0.16	0.09	-0.05	-0.23	-0.65	-0.16	-0.03	-0.57	0.04	-0.37	0.25	-0.57	-0.37	0.63	0.47	0.09	-0.94	-1.39	-0.61	-0.11	0.14	-1.1	0.19
ILMN_1787376	LASS5	0.194889	-0.0530769	-0.512564	0	0.552181	0	0.00011	0.6	0.57	1.07	0.22	0.73	0.39	0.11	0.04	0.53	0.23	-0.14	-0.04	0.88	0.75	-0.26	0.46	0.35	0.21	0.49	0.35	0.2	-0.18	-0.08	0.23	-0.19	0.17	-0.38	0.21	-0.1	-0.01	-0.15	-0.07	0.53	0.1	0.21	-0.22	-0.15	0.68	0.04	0	0.05
ILMN_1724240	LBR	-0.571111	-0.666308	0.58641	0	1	0	0	-0.83	0.09	-0.92	-0.57	-1.31	-0.27	-0.87	-0.7	-0.67	-1.31	-0.39	-0.63	-0.01	-0.52	-1.25	-2.27	-1.34	-1.05	0.4	-0.61	-0.87	-0.57	-0.83	-0.44	-0.18	-1.1	-0.59	-1.62	-1.23	0.11	-0.81	-0.11	-0.49	-0.66	-0.21	-0.34	-0.22	-0.41	-0.24	0.61	0.85
ILMN_1667577	LCMT2	0.0515556	0.101692	-0.734615	0	1	4e-06	6e-06	0.2	-0.2	0.28	0.59	0.05	-0.05	-0.49	-0.19	-0.15	-0.04	0.03	0.24	-0.27	-0.39	0.62	0.48	-0.13	-0.35	-0.21	-0.25	0.26	-0.19	0.38	-0.61	0.19	0.04	0.12	0.38	0.46	-0.76	-0.04	-0.02	0.4	0.36	0.33	-0.12	-0.17	-0.17	0.45	-0.56	0.46
ILMN_1679185	LEF1	-0.308	-0.805846	-2.26897	1e-06	1	2.4e-05	0.052143	-1.29	-0.59	-3.4	1.82	-4.81	-1.18	-0.77	-0.93	1.35	1.4	-0.05	1.4	-1.07	1.85	0.54	2.14	-1.19	0.18	-1.63	-0.71	-1.37	-1.87	-3.4	-0.85	1.74	-0.63	1.46	-1.01	1.36	-1.21	1.53	-1.57	-0.49	-1.85	-0.47	0.55	-0.19	0.14	1.32	-2.42	0.93
ILMN_1782743	LETMD1	0.145111	0.0426154	-0.624359	0	1	1e-06	3e-06	-0.69	-0.96	-0.76	0.11	0.51	0.23	-0.16	0.54	-0.16	0.02	-0.14	-0.17	0.19	-0.69	-0.34	0.58	0.06	-0.25	0.58	0.55	0.96	0.48	0.59	0.47	-0.25	0.51	0.58	0.81	0.25	-0.32	0.33	0.13	0.39	0.37	0.27	-0.2	-0.39	0.5	0.47	0.58	0.22
ILMN_1736077	LIAS	0.0453333	0.145538	-0.779744	0	1	0	0	-0.86	-0.4	-0.22	-0.39	0.01	0.29	-0.63	-0.41	0.1	-0.22	-0.01	0.01	0.9	-0.33	-0.33	-0.35	0.3	-0.55	-0.03	-0.16	-0.52	0.59	0.42	0.26	0.14	0.41	-0.16	-0.01	0.34	-0.18	0.46	0.1	-0.13	0.42	0.4	0.62	0.04	0.3	0.28	0.66	-0.5
ILMN_1781504	LIAS	0.0635556	0.118923	-0.750513	0	1	0	0	-0.26	0.06	0.63	-0.15	0.53	0.39	-0.94	-0.2	0.73	-0.45	-0.23	-0.13	0.79	0.34	-0.3	-0.58	0.65	-0.47	0.16	-0.5	-0.46	0.74	0.41	0.33	0.28	0.64	-0.47	0.17	-0.14	-0.61	0.17	-0.45	-0.62	0.25	0.52	0.82	-0.07	0.34	-0.04	0.48	-0.65
ILMN_1664138	LIMCH1	0.393556	-1.36385	-0.597949	0	0	0.051078	1	0.45	-0.43	0.11	0.01	0.96	0	-0.01	1.02	0.73	-0.41	-0.98	0.44	-0.22	0.53	0.76	-0.26	-1.21	-0.2	0.89	1.31	1.25	0.99	0.99	0.24	0.13	1.91	0.36	-0.14	1.21	-0.08	0.97	1.35	-0.54	1.12	1.01	0.44	-0.03	0.75	1.01	1.29	-0.77
ILMN_1699471	LIN9	-0.642667	-0.229692	0.441026	0	0.820376	0	0.001233	-1.11	0.12	-0.08	-1.04	-0.62	-0.46	-0.91	-2.44	-0.37	0.16	-0.74	-1.32	0.18	-0.45	-0.08	-0.61	-1.29	-0.56	-0.52	-0.7	-0.94	-0.73	-0.24	-0.34	-0.55	-0.86	-0.99	-0.67	-0.98	-0.89	-1.16	-0.59	-0.6	-0.47	-1.13	0.11	-0.54	-0.35	-0.56	-1.02	0.38
ILMN_1703487	LMO4	-0.768444	-1.39846	0.595897	0	1	4.5e-05	0	0.38	-0.58	-1.27	-3.23	-1.67	-0.84	-0.37	-0.36	-1.26	0.38	-0.7	-1.42	-1.52	0.33	-0.72	-0.04	-2.26	-1.13	-0.51	-0.02	-0.54	-0.93	-3.94	0	-2.17	0.07	-1.56	-0.91	-1.92	-0.54	-0.28	-0.35	0.92	-0.95	-0.34	-0.9	0.34	-1.88	-0.36	0.09	-0.21
ILMN_1769449	LOC153364	-0.171111	0.218462	-0.939744	0	1	0.000619	0	-0.42	-0.61	-0.82	-0.84	1.12	0.43	0	-0.34	-0.66	-0.34	-0.5	-0.53	-0.01	-1.07	-0.25	0.66	0.83	-0.08	-0.44	0.09	0.63	0.01	-0.54	-0.55	-0.3	-0.74	-1.12	0.12	-0.15	-0.86	0.19	-0.67	-0.3	0.03	0.04	0.23	0.17	-0.35	0.6	0.34	0.65
ILMN_1687921	LOC339123	0.157778	0.0329231	-0.568462	0	1	1e-06	3.1e-05	0.39	0.33	0.76	0.8	0.6	-0.01	0.45	0.04	0.17	0.57	0.56	0.56	0.27	0.03	0.05	0.24	-0.3	0.16	0.04	-0.17	-0.22	0.03	0.83	0.03	0.68	0.21	-0.07	-0.02	0.07	-0.43	0.29	0.63	0.59	0.01	-0.23	-0.51	-0.47	0.33	0	-0.47	-0.57
ILMN_1690911	LOC388272	-0.699556	-0.0195385	0.287949	0	0.000106	0	1	-0.31	-1.43	-0.74	-1.6	-0.51	-1.47	-0.48	-0.67	-1.39	-1.31	-0.35	-0.87	-0.44	-0.86	-0.94	0.45	0.36	-0.29	-0.83	-0.98	-0.04	-1.57	-0.85	-0.61	-0.01	-1.18	-0.51	-0.2	-0.29	-0.26	-0.52	0.24	-0.91	-1.27	-1.04	-0.21	-0.72	-1.69	-0.99	-0.42	0.21
ILMN_1719826	LOC441956	-0.534889	-1.38	-3.18769	0	1	0	0.001784	-0.36	0.61	2.24	2.73	1.84	-1.84	-3.08	-2.03	3.15	-3.56	-2.55	1.18	0.46	-0.38	0.03	-3.56	-3.56	-2.67	2.52	-0.33	-1.85	-1.59	1.55	-0.07	2.3	0.83	0.2	-0.92	1.85	-3.56	-1.36	0.04	-0.24	0.25	-0.76	-3.56	-3.56	1.1	0.33	-1.23	-1.36
ILMN_1755990	LOC92270	0.122889	-0.0207692	-0.905897	0	1	0	1e-06	-0.2	-0.39	0.37	0.07	1.23	0.81	-0.37	-0.68	0.72	-0.06	-0.34	0.61	0.6	0.47	-1.16	0.24	0.9	0.45	-0.07	0.33	0.23	0.44	-0.29	-0.41	-0.52	0.82	0.27	0.11	-0.12	-0.2	0.22	0.01	-0.08	0.43	1.03	-0.04	0.57	0.8	-0.27	-0.29	-0.89
ILMN_1751016	LONRF2	0.161556	-0.261692	-2.35718	0	1	0	0	-0.75	0.13	-0.85	1.03	-0.42	-0.69	-0.24	-0.12	0.55	0.23	1.09	1.2	-0.04	-0.25	1.93	0.89	0.4	0.58	1.08	0.64	0.97	0.16	2.37	-0.17	-0.08	-0.63	0	0.21	1.21	-1.67	-0.33	0.91	1.62	-0.56	-0.98	-0.74	-0.2	-0.39	0.04	-2.61	-1.44
ILMN_1651254	LPP	0.265556	-0.366	-0.287949	0	0	0.012441	1	0.27	0.05	0.19	-0.29	0.38	0.62	-0.45	-0.7	-0.77	0.38	0.18	0.52	0.7	0.84	-0.24	1.2	-0.07	0.11	0.84	0.07	0.19	1.45	-0.08	0.05	-0.06	0.46	-0.17	0.46	0.46	-0.23	0.12	0.22	-0.14	0.22	0.71	0.68	0.7	0.28	0.58	0.23	0.23
ILMN_1699808	LRIG3	-0.586667	-1.30415	0.657949	0	0.54869	9e-06	0	-0.16	-0.53	-1.66	-2.47	0.12	-0.4	0.45	-0.45	-1.14	-0.97	-0.69	-1.26	-0.66	0.01	-0.26	-0.94	-0.91	2.51	-0.52	0.53	-1.62	-0.32	-2.67	0.28	-2.43	-0.11	0.35	0.03	-1.83	0.56	-0.3	-2.16	-0.76	-0.11	0.26	0.15	-0.45	0.04	-0.56	0.86	-1.85
ILMN_1670272	LRP10	0.187778	0.00661538	-0.540256	0	1	0	0.000103	-0.05	0.29	0.08	0.13	-0.36	0.03	0.53	-0.09	-0.05	-0.15	0.2	0.37	-0.01	0.32	0.18	0.15	0.03	-0.07	0.02	-0.03	0.05	0.65	0.46	0.29	0.24	0.56	0.1	0.43	0.4	0.39	0.33	-0.19	0.56	0.65	0.01	-0.44	-0.09	0.42	0.51	-0.1	0.03
ILMN_1652826	LRRC17	0.0435556	-0.725538	-2.62103	0	1	0	1e-06	1.3	-0.42	-1.75	-0.45	-0.84	-1.59	2.75	0.65	0.65	-1.2	1.31	0.3	-0.29	2.86	-3.17	-0.42	0.79	1.97	1.16	0.21	-0.97	-0.08	-1.22	2.47	-0.43	0.45	1.5	-0.54	-0.88	0.35	-2.95	-0.97	1.72	0.46	3.21	-1.72	2.47	1.33	-1.71	-0.32	-3.08
ILMN_1727704	LRRC29	0.126	-0.0304615	-0.848462	0	1	0	2e-06	0.9	0.86	1.39	-0.04	0.69	0	-0.05	1.29	-0.05	-0.11	-0.1	0.33	0.62	-0.44	-0.56	0.39	1.8	0.24	-0.37	-0.05	1.43	-0.28	0.21	0.03	0.7	-0.09	-0.08	0.46	0.05	-0.18	0.09	-0.31	0.35	-0.27	-0.52	-0.12	-1.67	0.57	0.21	0.03	-0.3
ILMN_1768818	LRRC46	-0.0655556	0.132769	-1.6859	0	1	0	0	-0.42	0.67	0.91	1.47	-0.04	0.13	0.12	0.26	0.59	1.19	-0.11	0.45	0.14	0.2	-0.65	0.78	-1.06	0.68	-0.56	-0.91	0.68	-1.89	0.67	-1.37	0.5	-0.55	-0.54	-0.17	0.21	0.86	-0.98	-0.22	-0.37	-1.88	-0.17	-1.29	0.28	0.09	0.28	-1.92	-0.27
ILMN_1667019	LRRC48	0.426444	-0.44	-1.43846	0	0.004951	0	0.000291	1.25	1.65	1.57	1.81	1.73	1.88	0.62	0.58	1.43	0.58	0.38	1	0.84	0.15	-0.45	1.1	-1.68	-0.06	-0.97	-0.22	0.2	-1.26	1.81	-0.75	1.09	0.5	-0.04	0.66	1.12	1.2	1.21	0.27	-0.58	-0.46	0.87	-0.44	-0.59	0.96	0.85	-1.24	0.12
ILMN_1693762	LRRC48	0.593333	-0.516462	-1.98256	0	0.00149	0	2e-06	0.88	0.18	0.89	2.15	1.69	1.97	1.01	1.01	0.79	0.7	0.62	0.82	0.73	0.03	0.26	1.92	-1.27	0.83	-0.19	-0.32	0.7	-1.05	1.89	-1.13	1.42	1.06	1.1	1.09	1.68	0.79	0.93	0.55	-0.45	0.08	0.62	-1.18	-1.18	1.11	1.1	-1.88	0.37
ILMN_1776967	LRRC50	-0.0744444	-0.401692	-2.45769	0	1	0	0	1.45	0.37	2.09	0.23	1.96	0.78	-0.71	0.22	1	2.4	-0.79	-0.78	0.48	-0.69	1.39	2.15	-2.69	-0.32	-1.1	-2.04	0.18	-1.76	-0.24	-1.56	0.34	-0.41	0.2	1.19	-0.68	0.38	-0.38	-1.22	0.21	-1.3	0.08	-2.54	-1.95	0.64	0.42	-2.1	0.51
ILMN_1685836	LRRC51	-0.0222222	0.0847692	-1.03128	0	1	3e-06	1e-06	0.45	0.45	0.46	1.06	0.06	0.4	-0.6	0.01	0.32	0.14	-0.16	0.17	-0.97	0.4	0.1	0.44	-1.49	-0.2	-0.48	-0.24	0.06	-0.42	0.72	-0.04	0.24	0.06	-0.2	0.36	0.63	-0.53	0.22	-0.58	-0.46	-0.42	0.42	-0.68	0.15	-0.2	0.83	-0.85	-0.27
ILMN_1759772	LRRC56	0.235778	0.172769	-1.72282	0	1	0	0	1.11	0.3	0.88	0.47	0.39	0.28	-0.17	-0.57	0.66	0.8	0.75	0.94	2.04	0.08	-1.16	0.13	0.29	-0.49	0.39	-0.05	0.52	-0.03	1.37	-0.12	0.63	0.65	0.08	0.75	0.77	0.44	1	0.62	0.43	-0.05	-0.12	-1.09	-1.59	0.66	0.79	-1.7	-1.5
ILMN_1705746	LSG1	-0.534667	0.0135385	0.225128	0	3.6e-05	0	1	-0.39	-0.12	-0.01	0.6	-0.11	0.08	-0.92	-0.61	-0.24	-0.7	-0.84	-0.59	-0.75	-0.74	-0.87	-0.71	-0.57	-1.08	-1.51	-0.92	-0.84	-0.98	-0.72	-0.9	-0.82	-0.71	-0.66	-0.93	-0.8	-0.63	-1.14	-0.48	-0.23	0.02	-0.9	-0.39	-0.56	0.55	0.06	-0.65	0.06
ILMN_1733960	LSMD1	0.179556	-0.0593846	-0.410513	0	1	0	0.438704	0.31	0.59	0.27	0.41	0.15	0.56	0.31	0.08	0.72	-0.15	0.05	0.9	0.4	0.07	0.6	0.51	0.69	0.07	-0.28	0.27	-0.01	-0.18	0.85	0.46	0.3	0.6	0.03	0.21	0.28	-0.59	0.32	0.32	-0.48	-0.02	0.07	-0.04	-0.73	0.04	0.28	-0.2	-0.08
ILMN_1776724	LYPD6	0.355333	-0.846769	-2.73462	0	0.004417	0	0	-1.79	1.35	-2.06	0.42	0.91	1.65	0.57	-1.04	1.22	-0.5	-0.43	1.09	0.58	3.28	-2.44	2.58	-0.53	-0.7	0.41	3.06	2.15	-1.57	0.49	-0.87	0.23	1.24	0.9	0.82	1.21	-1.79	1.71	0.61	1.35	2.06	-0.64	-0.88	-0.88	-0.21	2.36	-1.46	0.44
ILMN_1768510	MAN2B2	0.238667	-0.0316923	-0.650256	0	0.680753	0	1.4e-05	-0.1	-0.07	0.46	0.41	-0.16	0.34	0.53	0.6	0.11	0.54	0.13	0.31	-0.18	0.04	0.37	0.52	-0.25	-0.1	0.04	-0.08	0.61	0.58	-0.03	0.05	0.28	0.51	-0.11	0.44	0.53	-0.15	0.39	0.23	0.01	0.35	0.49	0.23	0.63	0.77	0.23	0.18	0.13
ILMN_1673944	MANBAL	0.0795556	0.0886154	-0.503077	0	1	2e-05	5e-06	0.18	0.67	0.52	0.12	0.75	0.15	-0.13	0.4	0.28	-0.37	-0.31	-0.16	0.38	0.37	-0.16	0.29	-0.31	0.01	-0.42	-0.06	-0.02	0.2	0.12	-0.28	-0.03	0.31	0.04	0.42	0.3	-0.27	0.15	-0.14	0.27	0.53	0.02	-0.34	-0.2	0.08	0.05	-0.01	-0.27
ILMN_1797189	MAP3K12	0.14	0.0912308	-1.43256	0	1	0	0	0.11	0.89	1.86	0.75	1.3	0.01	-0.5	0.88	-0.33	-0.31	-0.62	0.39	0.08	-0.43	-0.18	-0.02	1.37	0.1	-0.16	-0.31	0.81	0.81	0.27	0.26	-0.14	-0.37	-0.04	-0.11	-0.34	-0.33	-0.9	-0.27	0.33	-0.44	0.38	-0.26	-0.08	1.91	-0.32	0.4	-0.65
ILMN_1695276	MAPRE2	-0.652889	-0.761692	0.522564	0	1	1.8e-05	0	0.07	-0.28	-1.11	-1.21	0.19	-0.51	0.28	0.43	-1.59	-2.2	-0.34	-1.32	-1.5	-0.24	0.03	-0.17	0.8	-0.54	0.05	-0.69	0.27	-0.81	-1.72	-0.15	-2.1	-0.6	-0.81	-1.71	-2.18	-0.03	-1.38	-0.93	0.21	-0.75	-0.19	0.62	-0.3	-0.53	-2.63	0.23	0.59
ILMN_1807042	MARCKS	-0.515111	-0.446	0.430769	0	1	9e-06	1.7e-05	-0.28	0.09	-1.78	-1.44	-1.69	-0.35	0.35	-0.19	-2.1	-2.21	0.33	-0.71	-1.4	-0.09	-0.38	-1.94	0.78	0.13	0.23	-1.15	0.48	-1.07	-1.4	0.17	-1.57	-0.29	0.1	-1.38	-1.72	0.42	-0.21	-1.26	-0.54	0	0.2	0.19	0.29	-0.45	-0.8	0.21	0.69
ILMN_1746012	MBD6	0.0646667	0.0966154	-0.618718	0	1	3.2e-05	0	-0.13	0.08	0.25	-0.14	0.16	-0.04	-1.04	-0.75	0.54	0.11	-0.13	0.39	0.31	-0.45	-0.35	-0.27	-0.6	0.19	0.96	0.41	-0.21	0.3	0.35	-0.04	-0.29	0.19	0.34	0.02	-0.45	0.07	-0.26	0.47	0.15	0.05	0.42	-0.38	0.8	1.84	0.05	-0.4	-0.2
ILMN_1760174	MCCC1	-0.455111	-0.391077	0.407436	0	1	1e-06	6e-06	0.01	-0.2	0.56	-0.19	-0.34	0.63	-0.84	-0.23	-0.79	-0.82	-0.98	-0.84	-0.66	-2.15	-1.14	-0.71	-0.19	-0.74	0.01	0.13	-0.4	-0.49	-0.58	-0.85	-0.78	-0.69	-0.75	-0.94	-0.8	-0.94	-0.11	-0.52	-0.8	-0.33	-0.24	0.06	-0.44	0.07	-0.21	0.6	-0.22
ILMN_1659142	MDK	-1.18644	-0.788923	0.420769	0	1	0	0.002858	-1.35	-1.3	-1.9	-2.04	-1.03	-2.34	-0.24	-0.88	-1.29	-0.17	-0.41	-1.46	-0.57	-0.55	-2.2	-1.2	-1.13	-1.18	-1.33	-1.19	-0.99	-1.45	-1.02	-0.55	-1.11	-0.99	-0.52	-0.98	-0.87	-1.4	-0.43	-1.07	-0.23	-1.4	-1.29	-2.03	-1.92	-2.34	-2.34	-1.88	-1.3
ILMN_1662263	MDP-1	-0.0246667	0.264923	-0.939487	0	1	0	0	0.22	-0.08	-0.32	0.37	0.32	0.11	-0.15	0.32	0.01	-0.5	-0.18	0	-0.14	-0.66	0.25	0.05	0.33	-0.59	-0.39	-0.06	0.42	0.2	0.36	0.3	0.19	0.22	0.1	0.66	0.38	-0.79	0.14	-0.39	0.02	0.11	-0.29	-0.02	-0.61	-0.53	0.31	-0.23	-0.11
ILMN_1793615	ME3	0.450222	-1.25138	-2.05538	0	0.000137	0	1	1.55	0.84	0.92	-2.16	1.98	0.71	-1.01	2.37	0.1	0.08	1.41	-2.53	1.62	-0.3	0.33	-0.02	0.44	-2.09	1.63	1.43	2.27	1.09	1.33	0.62	-0.12	1.46	-1.28	1.8	-0.78	-0.9	1.03	1.15	0.82	1.15	0.28	-0.6	-0.73	1.47	0.21	0.88	-1.2
ILMN_1736847	MED8	-0.442	-0.0672308	0.3	0	0.005857	1e-06	0.491299	-0.14	-1.11	-0.77	0.26	-1.01	-0.98	-0.34	-0.24	-0.57	-0.42	-0.01	-0.08	-0.6	-0.23	-0.04	-0.7	-0.61	-0.86	-0.22	-0.57	-0.77	-1	-0.2	-0.14	-0.15	-0.33	0.12	-0.55	0.11	-0.08	-0.52	-0.02	-0.07	-1.03	-0.54	-0.05	-0.59	-0.91	-0.3	-0.33	-0.4
ILMN_1779997	MEIS3	0.140667	0.0435385	-1.58128	0	1	0	0	1.05	-0.45	0.46	0.52	0.69	-1	1.13	0.2	0.18	-0.61	0.17	0.2	0.34	1.28	-0.04	1.42	1.29	0.74	0.14	0.44	0.91	0.14	0.38	-0.79	0.2	0.53	0.53	1.12	-1.36	-0.29	-0.48	-0.33	0.53	0.1	-0.56	-1.18	-0.15	0.68	-0.3	-1.63	-0.75
ILMN_1712583	METRN	-0.537333	0.161077	-1.96846	0	1	0.192758	1e-06	0.53	-0.75	-0.38	1.07	-0.15	-1.25	1.02	-0.27	-0.37	0.36	0.39	0.1	-1.62	0.34	0.71	-0.45	-1.65	0.89	-1.84	-1.9	-1.47	0.52	-0.7	-0.07	0.56	0.73	-0.13	-1.96	-0.56	-1.9	-0.27	0.38	1.2	-1.49	-2.4	-4.27	-1.7	-2.17	-0.34	-1.91	-0.93
ILMN_1738342	METT5D1	0.00911111	0.167385	-0.618974	0	1	1e-06	0	0.61	-0.29	0.2	0.44	0.76	0.34	-0.24	-0.09	0.22	-0.19	-0.35	-0.01	0.62	-0.04	-0.47	-0.27	-0.2	-0.08	-0.2	-0.14	0.13	0.17	0.25	-0.29	-0.05	0.42	-0.53	0.48	0.14	-0.08	-0.01	-0.55	-0.51	-0.26	-0.1	-0.08	0.35	0.2	0.31	-0.36	0.84
ILMN_1658989	MEX3B	-1.03867	-0.958615	0.635128	0	1	0	7e-06	-1.89	-2.61	-0.44	-2.61	-0.92	-2.61	-0.26	-1.29	-2.61	-1.22	-0.47	-0.35	-1.13	-1.25	0.18	-2.24	-0.03	0.37	-1.7	-1.67	-0.11	-0.19	-0.71	-0.89	-2.14	-0.91	-1	1.03	-2.15	-2.04	-2.3	-0.34	-1.8	0.12	0.02	-0.79	-0.64	0.26	-2.61	-1.85	0.01
ILMN_1702065	MFSD5	-0.0624444	0.214308	-0.547949	0	0.237328	0.000286	0	0.35	0.18	0.39	0.48	0.22	-0.07	-0.14	0.03	0.17	0.17	-0.01	0.13	-0.39	0.23	0.39	0.05	-0.08	-0.03	-0.8	-0.72	-0.18	-0.18	0.58	-0.26	-0.19	0	0	-0.03	-0.15	-0.21	-0.42	-0.06	0.24	0.06	-0.85	-0.79	-0.52	-0.36	0.47	-0.38	0.07
ILMN_1769601	MGC16169	0.064	0.0609231	-0.615385	0	1	0	0.000936	-0.05	0.01	0.11	0.48	0.06	0.22	0.38	-0.35	-0.14	0.69	0.08	-0.23	-0.07	0.08	-0.03	0.25	0.13	0.28	0.25	0.41	-0.05	-0.26	0.29	-0.13	0.39	0.25	-0.2	-0.33	0.59	-0.34	0.24	0.25	0.22	-0.24	0.17	-0.53	-0.28	-0.14	0.4	-0.01	-0.63
ILMN_1737283	MGC39900	-2.41156	-1.662	0.941026	0	1	0	0	-2.52	-3.26	-3.53	-2.64	-1.15	-4.67	-2.52	-1.64	-2.89	-2.11	-2.05	-3.52	-2.94	-2.79	-4.67	-3.96	-0.69	-2.59	-2.6	-4.28	-3.24	-2.89	-1.5	-1.15	-2.54	-1.23	-1.72	-0.65	-1.76	-2.1	-0.5	-2.73	-1.97	-3.21	-1.16	-0.75	-2.49	-2.32	-2.65	-0.55	-0.6
ILMN_1686750	MGEA5	0.155333	-0.0213846	-0.45	0	1	1.1e-05	0.003003	-0.11	0.15	0.62	0.11	0.68	0.21	-0.78	-0.93	-0.2	-0.27	0.01	-0.07	0.53	0.11	-0.91	-0.13	0.61	0.32	0.56	0.35	0.22	0.3	-0.08	-0.01	-0.05	0.32	-0.51	0.7	0.24	0.12	0.07	-0.04	0.2	0.08	0.42	0.36	0.71	0.95	0.21	0.31	0.75
ILMN_1743232	MICALCL	0.042	-0.240769	-1.55538	0	1	0.000171	0.000253	-0.41	-0.53	0.08	-0.79	0.26	-0.09	-1.85	-0.13	0.12	-2.01	-0.26	-1.57	0.48	1.38	0.49	-0.08	0.19	0.7	0.13	1.15	2.74	0.68	0.28	-1.44	-0.1	0.55	-1.15	0.77	-0.04	-0.35	0.05	1.15	0.06	-0.6	-1.05	-0.08	0.77	0.21	1.5	-1.84	-0.88
ILMN_1710684	MIPOL1	0.126889	0.00861538	-1.03897	0	1	0	1e-06	0.28	-0.15	-0.05	0.73	0.34	0.84	-0.23	-0.97	-0.1	0.25	-0.3	0.52	0.65	-0.15	0.65	0.04	-0.92	-0.28	-0.37	-0.05	1.16	-0.64	0.56	-0.55	0.07	0.35	-0.9	0.92	1.27	-0.76	1.29	-1.47	0	-0.04	-0.15	-0.02	-0.45	0.08	2.53	-0.39	0.45
ILMN_1804988	MOAP1	0.141333	0.0307692	-0.762821	0	1	0	1.6e-05	-0.42	0.13	-0.17	0.27	0.41	0.28	-0.46	0.36	0.1	-0.22	-0.11	-0.04	0.19	-0.54	-0.04	-0.38	1.15	-0.33	0.37	0.24	0.91	0.3	0.39	-0.26	0.06	-0.02	0.52	0.61	0.47	-0.51	0.4	0.06	0.56	0.59	0.03	0.23	0.22	-0.57	0.62	-0.19	-0.09
ILMN_1788878	MORN4	-0.07	0.162462	-0.759231	0	1	0.040555	2e-06	0.1	0.34	0.96	0.06	0.79	0.39	-0.23	0.65	0.67	-0.35	-0.64	-0.2	-0.86	-0.2	-1.08	0.51	0.4	0.12	-0.99	-0.37	1.22	-1.06	-0.16	-0.65	0.03	0.24	-0.34	0.16	0.08	-1.08	-0.21	-0.81	-0.32	0.11	-0.05	-0.09	-0.21	-0.04	0.34	-0.51	0.45
ILMN_1679995	MPP6	-1.48111	-1.41369	0.700256	0	1	0	0	-1.74	-1.42	-2.61	-2.61	-0.96	-0.06	-0.1	-0.13	-1.24	-0.64	-1.3	-2.61	-2.61	-2.61	-2.61	-2.61	-2.61	-2.61	-1.79	-0.17	-2.55	-0.65	-1.29	-0.04	-1.94	-2.61	-1.94	-2.61	-2.61	-1.57	-1.83	-2.41	-1.62	-0.78	-0.09	1.01	0.01	-1.68	-2.02	0.81	-0.22
ILMN_1721774	MPP7	0.0251111	0.0166154	-1.17692	0	1	1.8e-05	0	-1.07	-0.85	-0.53	-0.18	-1.32	-1.14	0.59	-1.3	-0.88	0.21	0.6	0.33	-0.19	1.09	0.51	1.38	-0.22	0.01	0.96	0.07	0.07	-0.68	1.29	-0.73	1.58	-0.08	0.45	0.16	0.77	0.34	0.86	0.53	1.67	-0.02	-1.42	0.16	-0.29	-0.38	-0.62	-1.77	-0.64
ILMN_1776515	MPPE1	0.111111	-0.0323077	-0.462821	1e-06	1	3.3e-05	0.145704	0.01	-0.31	0.84	0.76	-0.29	0.15	0.29	-0.12	0.03	0.17	0.3	0.66	-0.03	-0.18	-0.15	0.01	-0.04	0.28	-0.12	-0.43	-0.67	0.15	0.03	0.15	0.3	0.15	0.15	0.56	0.35	-0.28	-0.17	0.22	0.2	0.26	0.14	0.43	-0.63	0.17	0.09	0.01	0.33
ILMN_1697461	MRFAP1	0.00733333	0.160769	-0.451282	0	1	0.000341	0	0.29	-0.66	-0.91	0.45	-0.29	0.07	-0.09	0.19	-0.47	0.05	0.09	0.21	-0.2	0.02	-0.04	1.02	0.61	-0.24	0.24	0.33	0.57	0.32	0.13	-0.06	0.31	0.23	0.11	0.01	0.49	-0.38	0.21	0.07	0.11	-0.12	-0.32	-0.22	0.05	-0.63	0.16	-0.41	-0.51
ILMN_1689774	MRFAP1L1	0.180444	0.0456923	-0.501538	0	1	0	0	-0.17	0.6	0.04	0.31	0.15	0.27	-0.02	-0.21	0.15	-0.16	0.2	0.24	0.32	0.57	-0.19	0.36	0.65	-0.11	0.18	-0.02	0.35	0.3	0.64	0.18	0.25	0.18	-0.06	0.32	0.35	-0.19	0.25	0.06	0.38	0.28	0.41	0.06	0.37	0.16	0.32	-0.19	-0.07
ILMN_1671158	MRPL13	-0.530222	0.0236923	0.166154	0	5.6e-05	0	1	-0.58	-0.07	-0.56	-0.42	-0.61	-0.4	-0.32	-0.96	-0.6	-0.47	-0.76	-0.8	-0.34	-1.03	0.7	-0.36	-0.65	-0.65	-1.05	-0.63	-0.56	-0.55	-0.72	-0.41	-0.32	-0.49	-0.76	-0.36	-0.37	0.18	-0.47	-0.84	-0.99	-0.71	-0.69	0.31	-0.17	-1.45	-0.06	-0.84	0.1
ILMN_1804479	MRPL18	-0.513778	0.00769231	0.262821	0	3.3e-05	0	1	-1.1	-1.43	-1.71	-0.34	-1.18	-0.56	-0.45	-0.19	-0.76	-0.42	-0.79	-0.26	-1.35	-0.61	-0.05	-0.77	-0.91	-0.65	-1.02	-0.2	-0.26	-0.66	-0.28	-0.13	-0.15	-0.12	0.06	-0.78	0.02	-0.03	-0.14	0.09	-1.23	-0.17	-0.09	-0.04	-0.43	-1.08	0.19	-0.35	0.34
ILMN_1713143	MRPL3	-0.305556	-0.0229231	0.224615	0	0.013416	0	0.466599	-0.34	-0.98	-1.01	-0.34	-0.98	-0.3	0.13	-0.59	-0.36	-0.11	-0.44	-0.32	-0.89	-0.71	0.02	-0.07	-0.48	-0.2	-0.23	-0.01	-0.25	-0.13	-0.5	-0.49	-0.07	-0.39	-0.06	-0.55	-0.06	-0.54	0.07	-0.21	0.01	0.06	-0.16	0.09	-0.27	-0.48	0.34	-0.67	-0.09
ILMN_1681131	MRPL43	0.0871111	0.0455385	-0.495641	0	1	0	0.000161	0.65	0.14	0.63	0.07	0.16	0.21	-0.21	0.14	0.15	-0.15	0.01	0.34	-0.08	0.31	-0.29	0.79	0.55	-0.3	0.27	0.32	0.07	-0.14	-0.04	0.15	-0.19	0.33	0.04	0.07	0.3	-0.1	-0.01	0	-0.31	0.24	0.33	0.22	-0.06	-0.2	0.44	0.06	-1.12
ILMN_1804851	MRPS17	-0.417556	-0.0709231	0.275897	0	0.033026	0	0.284257	-0.13	-0.3	-0.26	-0.6	-0.77	-0.12	0	-0.69	0.26	-0.4	-0.43	-0.89	-0.63	-0.76	0.12	-0.33	-0.51	0.38	-0.92	-0.15	-0.87	-0.59	0.02	-0.18	-0.35	-0.01	-0.15	0.18	-0.4	-0.53	-0.2	-0.65	-0.81	-0.83	-0.8	-0.17	-0.79	-1.4	0.1	-0.69	0.06
ILMN_1807095	MRPS36	-0.024	0.200615	-1.07513	0	1	0	0	0.79	0.83	1.01	0.46	0.05	0.1	-0.56	-0.47	0.44	-0.27	-0.25	-0.39	0.12	-0.23	-0.03	0.71	0.17	-0.87	-0.24	0.17	0.37	0.17	-0.06	-0.25	0.14	0.2	-0.72	0.94	0.24	-1.01	0.12	-0.18	-0.36	0.08	0.2	0.26	-0.29	-0.58	-0.01	-0.23	0.26
ILMN_1760441	MRPS5	-0.247778	-0.168923	0.340769	0	1	0	0	0.12	-0.46	-0.33	-0.28	-0.25	-0.21	-0.6	-0.35	0.15	-0.42	-0.5	-0.28	-0.17	-0.34	-0.64	-0.38	0.25	0.25	0.1	-0.25	-0.5	-0.11	-0.37	-0.22	-0.35	-0.18	-0.41	-0.25	-0.19	-0.21	-0.65	-0.13	-0.52	-0.46	-0.05	-0.35	-0.43	-0.02	-0.01	-0.15	-0.09
ILMN_1726189	MS4A14	0.317556	-0.579385	-1.12513	0	0.006423	0	0.30442	1.85	-0.17	1.51	1.09	0.01	0.27	-0.35	-0.4	1.54	-1.89	1.73	0.38	-1.15	1.01	0.09	-2.27	-0.51	-1.13	1.41	1.34	-0.03	-0.23	0.91	-0.06	-0.36	1.25	-1.11	-0.51	0.44	1.53	0.94	1.23	-1.21	0.72	0.89	-0.97	2.98	1.74	-0.9	-0.66	-1.11
ILMN_1719471	MSH3	-0.0371111	0.120308	-0.514103	0	1	0.005294	3.6e-05	-0.36	-0.91	-0.91	-0.03	-0.23	-0.29	-0.49	-0.65	-0.52	0.61	0.07	0.32	-0.48	0.04	0.17	0.35	-0.16	0.02	0.07	0.3	0.11	0.04	0.66	-0.08	0.4	0.35	0.04	0.05	0.29	-0.31	0.19	-0.11	0.06	0.2	-0.38	-0.1	-0.19	-0.44	0.02	0.03	0.14
ILMN_1670723	MSL3L1	-0.579333	-0.205538	0.465897	0	0.601173	0	7.6e-05	-0.33	-0.87	-0.03	-0.67	-0.86	-0.8	-0.23	-0.58	-0.06	-1.04	-0.12	-0.69	-0.67	-0.89	-0.84	-1	-1.03	-0.3	-0.11	-0.43	-1.04	-0.16	-0.75	-0.49	-0.43	-0.62	-0.45	-0.33	-0.99	-0.21	-0.65	-0.97	-0.4	-0.54	-0.82	-0.36	-0.21	-0.94	-0.71	-0.54	0.22
ILMN_1713156	MSL3L1	-0.402222	-0.642923	0.435128	0	1	1.2e-05	0	-0.44	-0.46	-0.51	-0.73	-0.13	-1.13	-0.87	-1.43	-0.67	-1.43	-0.93	-1.37	-0.86	0.12	-1.11	-0.31	-0.18	-0.71	-0.52	-1.04	-1.12	0.1	-0.83	0.16	-0.72	-0.64	-0.45	0.08	-0.81	0.88	0.03	-0.7	-1.28	-0.45	0.47	0.75	0.08	0.34	-0.74	0.6	0.61
ILMN_1660222	MTBP	-1.49	-0.230308	0.352308	0	5e-06	0	1	-2.16	-2.16	-2.05	-2.16	-1.32	-2.16	-2.16	-2.16	-2.16	-0.77	-2.1	-1.6	-0.01	-2.16	-2.16	-0.39	-1.01	-1.9	-0.74	-0.93	-2.16	-0.7	-2.16	-2.16	-2.16	-2.16	-2.16	-1.75	-2.16	-0.3	-2.16	-0.97	-0.44	-1.43	-2.16	-1.15	0.01	-0.54	-1.96	-2.16	0.38
ILMN_1782504	MTERFD1	-0.737333	0.0186154	0.266154	0	0	0	1	-1.2	-0.96	-0.95	-1.13	-0.55	-0.82	-0.77	-1.47	-1.56	-0.43	-0.65	-1.03	-0.64	-1.34	-0.15	-0.89	-0.75	-0.36	-0.84	-0.57	-0.91	-0.36	-1.25	-0.95	-0.83	-0.57	-0.87	-0.58	-0.95	0.46	-0.85	-0.89	-0.29	-0.31	-0.56	-1.62	-0.34	-0.84	-0.22	-0.72	-0.28
ILMN_1774028	MTFR1	-0.843778	-0.0686154	0.241026	0	1.5e-05	0	1	-0.59	-0.79	-0.81	-0.67	-0.87	-0.05	-0.87	-1.03	-0.55	-0.78	-1.1	-1.38	-0.27	-1.72	-0.43	-0.77	-1.57	-1.23	-1.67	-1.06	-1.15	-0.39	-1.01	-1.01	-0.75	-0.97	-1.41	-0.7	-1.26	-0.39	-0.97	-1.12	-0.79	-0.89	-1.41	-0.3	0.28	-1.74	-0.15	-1.02	0.05
ILMN_1772521	MTHFD1L	-1.08889	-1.03785	0.883333	0	1	0	0	-0.58	-1.57	-2.59	-1.75	-1.22	-1.23	-0.56	0.21	-0.37	-1.71	-1.09	-1.51	-2.13	-0.61	-0.69	-2.09	0.82	-1.05	-0.26	-0.94	-1.48	-0.91	-0.97	-0.32	-1.76	-2.32	-0.57	-1.66	-2.33	-0.61	-2.06	-1.76	-1.21	-0.89	-0.05	0.21	0.05	-0.78	-2.27	-0.49	-0.4
ILMN_1661778	MTL5	-0.272889	0.179385	-1.29205	0	1	0.004658	0	0.45	-0.04	-0.08	-0.86	0.91	0.88	0.11	-1.07	1.23	0.82	0.29	-0.8	1.26	0.4	0.55	0.37	-2.41	-1.21	-1.05	0.58	-0.78	-0.28	0.22	-0.74	-0.65	0.5	-1.2	-1.17	-0.67	-0.97	0.36	0.11	-0.87	0.49	-1.68	-0.67	-0.62	-0.79	1.28	-2.33	-0.53
ILMN_1652521	MTMR9	0.176222	-0.0992308	-0.649231	0	1	0	0.008259	-0.21	0.28	-0.11	-0.21	0.78	0.09	0.02	-0.3	-0.85	0.25	-0.13	0.01	0.73	0.73	0.34	0.11	0.49	0.04	-0.07	0.24	0.71	0.38	0.11	0.07	-0.22	0.15	-0.37	0.48	-0.1	-0.33	0.29	-0.1	0.08	0.41	0.99	0.37	0.6	0.46	-0.2	0.43	1
ILMN_1679071	MTX3	0.109333	0.132923	-0.619744	0	1	0	0	-0.06	-0.34	-0.39	-0.14	0.83	0.26	0.1	-0.25	-0.17	-0.04	0.01	-0.03	0.11	-0.37	-0.27	-0.13	0.44	0.29	0.58	0.55	-0.42	-0.14	0.14	0.04	-0.05	0.61	-0.06	0.41	0.51	-0.18	0.31	0.2	0.57	0.66	0.51	0.04	0.14	0.33	0.54	-0.15	0.64
ILMN_1756541	MXD4	0.397111	-0.289538	-0.496923	0	0	0	1	0.54	0.52	0.05	0.33	0.48	0.09	0.63	0.23	0.81	0.03	0.84	0.46	0.71	0.4	-0.08	0.64	-0.68	0.06	0.08	0.44	0.82	0.81	0.96	0.72	0.92	0.89	0.14	0.79	0.51	0.14	0.66	0.73	0.08	0.57	0.6	-0.45	0.38	0.68	-0.01	0.21	0.25
ILMN_1746948	MYL5	0.224667	-0.0998462	-1.08744	0	1	1e-06	2.7e-05	0.83	0.73	1.23	0.43	1.26	1.25	-0.43	0.9	1.84	0.31	-0.26	-0.57	0.23	-0.27	-0.93	0.26	0.42	-1.41	0.09	0.08	0.63	-0.19	0.23	0.44	-0.41	0.66	0.31	0.41	-0.13	-1.06	0.72	-0.53	0.99	-0.03	-0.13	0.67	-1.63	0.81	0.76	0.26	-1.01
ILMN_1774350	MYOZ3	-0.502444	-0.713077	-2.2641	0	1	2e-06	0.000159	3.56	2.05	0.92	-2.28	2.91	-0.76	-0.15	-1.47	0.23	-2.61	0.24	-0.96	-2.17	-0.65	-2.61	-2.61	1.22	-0.89	-0.6	1.18	-0.93	1.68	-0.07	0.68	-0.43	-0.55	-1.71	-2.61	-2.61	-1.71	0.48	0.2	-0.61	1.33	-0.58	-2.61	-1.82	-0.69	0.16	-0.92	-1.92
ILMN_1698441	MYST4	-0.0446667	-0.0181538	-1.37744	0	1	0	5e-06	-0.7	-0.32	-0.01	0.23	0.48	0.1	-0.65	0.07	0.6	-0.37	-0.74	-0.06	0.17	0.39	0.43	0.04	1.68	-0.07	-0.28	0.91	0.38	0.29	-0.21	-1.07	-0.32	1.04	-0.26	0.09	0.14	-1.81	-0.46	0.28	-0.25	0.68	-0.26	-1.4	0.42	0.29	-0.53	-1.13	-0.57
ILMN_1749838	MZF1	0.368444	-0.0572308	-0.940769	0	0.024816	0	0	0.66	0.49	0.79	0.07	1.07	0.81	-0.01	-0.07	0.52	0.46	0.4	0.68	1.51	-0.21	-0.07	0.5	0.07	-0.17	0.42	0.62	0.67	0.59	0.43	0.48	0.14	0.74	0.26	0.73	0.17	0.06	0.39	0.29	0.13	-0.22	0.5	-0.37	0.4	1.72	0.3	-0.35	-0.41
ILMN_1689665	NAE1	-0.420222	-0.0546154	0.282564	0	0.04796	0	0.545686	0.04	-0.57	-0.2	-0.93	-0.29	-0.59	-0.22	-0.02	-0.54	-0.27	-0.45	-0.83	-0.17	-0.95	-0.71	-0.72	0.14	-0.49	-0.71	-0.6	0.51	-0.53	-0.89	-0.47	0.32	-0.78	-0.47	0.15	-0.61	-0.74	-0.62	-0.91	-0.46	-0.66	-0.39	0.48	-0.5	-0.67	-0.51	-0.23	0.56
ILMN_1653871	NAMPT	-0.608667	-0.702462	0.379487	0	1	0.0019	0.000119	-0.68	-0.85	-1.22	-0.4	-1.66	0.55	-0.18	-2.24	-2.88	-1.01	-0.65	-1.1	-1.43	-1.36	-0.56	-0.05	-0.83	0.61	-0.04	-0.06	-1.31	1.07	-1.9	-0.93	0.19	0.31	-0.77	0.36	-0.72	1.92	-0.24	-0.65	-0.64	-0.18	-1.18	-0.53	-1.45	-1.55	-1.26	-0.45	0.47
ILMN_1705346	NBEA	-0.00688889	-0.180923	-1.82692	0	1	1e-06	4.3e-05	-2.61	-0.75	-0.19	-1.66	-0.07	-0.46	-0.66	-0.21	0.17	-0.44	-0.12	0.54	-0.51	-1.13	-0.1	-0.05	-0.25	-0.74	1.42	0.25	1.37	0.44	0.97	-0.68	0.16	0.14	-1	-0.2	0.97	0.02	-0.33	0.53	-0.2	0.15	0.81	-1.35	0.99	0.46	0.77	0.17	0.19
ILMN_1724718	NCK2	-0.421333	-0.510923	0.560769	0	1	0	0	-1.09	0.44	-0.69	-0.86	0.22	-0.48	-0.18	0	-0.55	0.24	-0.35	-1.3	-0.46	-0.25	0.03	-0.26	-1.24	0.06	-0.82	-1.16	-1.07	0.08	-0.4	0.07	-0.92	-1.18	-0.85	-1.06	-1.13	-0.54	-0.48	-0.86	-0.26	-0.44	-0.22	0.98	-0.17	-0.38	-0.49	0.12	0.24
ILMN_1687768	NCOA7	-1.00689	-1.25677	0.877949	0	1	0	0	-1.63	-0.4	-1.9	-1.21	0.53	-1.27	-0.52	-1.54	-2.37	-0.84	-1.03	-1.42	-1.82	-1.91	-0.88	-2	-1.33	0.24	-0.29	-0.74	-1.93	0	-2.92	-0.47	-1.72	-2.36	0.22	-1.91	-3.34	1.87	-1.79	-1.78	-1.11	-1	-0.3	1.44	-1.31	-0.6	-2.02	0.69	-0.8
ILMN_1751452	NDFIP1	0.108444	0.0616923	-0.735128	0	1	0	0	-0.31	0.39	-0.37	-0.3	0.29	-0.14	0.47	0.24	-0.43	0.03	-0.1	0.24	-0.16	0.07	0.14	0.56	0.83	-0.31	0.05	0.56	1.13	0.05	0.14	0.38	0.03	0.23	-0.13	0.53	0.49	-0.41	0.55	0.11	-0.05	0.93	-0.11	-0.03	-0.25	-0.33	0.4	0.14	-0.32
ILMN_1809931	NDRG1	-1.30222	-0.810923	0.471538	0	1	0	0.000183	-2.49	-1.13	-1.38	-3.01	-1.33	-1.98	-1.57	-0.84	-1.61	-3.03	-1.39	-0.78	-0.76	-0.92	-1	-2.83	-1.14	-2	-1.28	-0.59	-1.46	-0.67	-2.39	-0.71	-1.54	-1.53	-2.21	-1.98	-0.83	0.64	-0.15	-1.5	-1.7	-1.69	-0.84	-0.11	0.12	-1.29	-0.87	0.19	-1.99
ILMN_1767123	NDUFA2	-0.0155556	0.183692	-0.546667	0	1	1e-06	0	0.07	-0.29	0.2	0.09	0.04	0.02	-0.44	0.03	0.22	-0.36	-0.24	0.2	-0.5	0.09	0.17	0.37	0.14	-0.33	-0.07	-0.07	-0.05	-0.16	0.05	0.17	0.07	0.18	0.24	0.27	0.28	-0.37	0.14	0	-0.35	-0.11	-0.1	0.24	-0.15	-0.54	0.23	0.03	0.29
ILMN_1749738	NECAB3	-0.241111	0.269538	-1.02667	0	0.2754	0.019808	0	-0.21	0.11	0.6	0.5	-0.29	0.22	-1	0.7	0.6	-0.77	-0.31	0.59	-0.1	-0.3	-0.99	0.21	1.68	-0.77	0.11	-0.95	0.58	-0.65	0.26	-1.25	-0.21	-0.47	-0.25	0.33	0.24	-1.3	-0.7	-0.11	-0.27	-0.72	-1.01	-1.76	-0.9	-0.04	-0.1	-1.01	-1.18
ILMN_1733627	NEDD4L	0.0377778	-0.0784615	-1.29359	0	1	2e-06	1.2e-05	0.12	0.54	0.56	0.2	1.08	0.14	-1.53	-0.4	-0.31	-1.28	-0.62	0.59	0.57	0.14	-1.32	0.85	0.15	-0.16	-0.68	0.96	1.05	0.55	0.21	-0.36	-0.15	0.33	-0.11	0.68	0.71	-0.39	-0.13	-0.54	-0.33	0.9	0.64	-0.65	-0.82	0.44	0.26	-0.08	0.51
ILMN_1757697	NEIL3	-1.47511	-0.00276923	0.550256	0	0	0	1	-1.81	-1.81	-1.81	-0.59	-1.81	-1.81	-1.81	-1.81	-1.81	0.65	-1.05	-1.81	-1.01	-1.68	-1.44	-1.81	-0.83	-0.81	-0.32	-1.81	-1.78	-1.81	-0.94	-1.81	-0.1	-1.81	-1.51	-1.64	-1.81	-1.81	-1.81	-1.66	-1.5	-1.81	-1.81	-1.81	-0.4	-1.81	-1.81	-1.81	-0.9
ILMN_1800445	NEK10	0.434222	-0.866308	-2.44308	0	0.007975	0	3e-06	0.52	1.34	-2.2	0.59	-0.45	1.69	-1.09	0.27	0.26	-0.32	0.46	-0.28	1.35	-0.22	0.89	2.21	-2.45	0.75	2.31	-0.69	1.93	2.75	2.2	-1.02	1.79	-0.47	1.36	-1	1.63	0.15	0.76	2.46	0.77	0.04	-1.23	-1.03	-1.88	-0.19	2.45	-1.06	-2.42
ILMN_1778991	NFIB	-0.897778	-1.50062	0.503077	0	1	0.002295	0	1.62	1.58	0.14	-3.65	0.61	0.47	-0.43	-1.58	-1.53	-0.91	-2.38	-2.3	-1.54	-1.39	-4.05	1.54	-0.67	-0.79	-1.43	0.11	-2.45	1.1	-2.4	-0.34	-1.81	-2.25	-0.69	0.44	-4.71	0.12	-1.42	-3.11	-1.77	0.25	-0.03	1.52	-0.43	-0.3	-3.32	1.18	-0.41
ILMN_1675130	NFIC	0.215778	-0.217231	-0.547179	0	0.023704	0	1	0.43	0.12	0.43	-0.41	0.29	-0.17	-0.12	-0.62	0.34	0.43	0.08	-0.04	0.58	0.89	0.58	1.05	-0.24	-0.25	-0.08	-0.07	0.59	0.81	0.22	0.3	0.42	0.21	-0.37	0.69	-0.16	-0.16	0.39	0.22	0.22	-0.35	0.65	0.41	0.13	0.59	0.15	0.55	-0.25
ILMN_1707312	NFIL3	-0.838889	-1.14985	0.687949	0	1	0	0	-0.64	0.3	-2.01	-2.4	-0.53	0.32	0.33	-0.77	-0.05	-0.69	-0.47	-1.75	-2.13	-1.86	-1.45	0.13	-3.04	-0.2	-0.53	-0.24	-0.55	0.63	-3.57	-0.54	-2.1	-0.23	-0.65	-0.28	-2.69	1.82	-0.33	-3.09	-1.57	0.13	-0.55	-0.26	0.14	-0.89	-0.96	1.11	0.64
ILMN_1807211	NICN1	0.244	-0.0783077	-0.734359	0	1	0	0.000245	0.46	0.88	0.92	0.49	0.38	0.53	0.14	0.6	0.54	0.29	0.07	0.77	-0.3	-0.67	-0.49	0.49	0.15	-0.09	0.25	0.25	0.62	-0.36	1.01	0.08	0.49	0.13	0.07	0.51	0.76	0.04	0.51	0.15	-0.34	-0.45	0.23	0.34	0.04	0.51	0.24	0.07	-0.01
ILMN_1815086	NINJ1	0.288667	0.0115385	-0.781282	0	1	0	0	0.46	0.41	0.48	0.66	0.26	0.12	0.38	-0.11	0.29	0.85	0.67	-0.45	-0.17	0.24	0.34	0.53	0.06	0.05	0.38	0	0.1	0.26	0.76	0.48	1.18	0.48	0.49	0.65	0.37	0.34	0.29	0.31	0.81	-0.09	0.05	0.02	-0.03	0.42	-0.47	-0.54	-0.24
ILMN_1735827	NISCH	0.261111	-0.202615	-0.497692	0	0.00329	0	1	0.32	0.65	0.72	0.26	0.38	0.4	-0.24	0.06	0.67	0.07	0.14	-0.01	0.43	-0.12	-0.55	-0.27	0.27	-0.4	0.46	0.33	-0.07	0.72	-0.13	0.45	-0.27	0.13	0.32	0.39	-0.13	0.1	0.27	-0.02	0.35	0.03	0.54	0.01	0.3	1.72	0.58	0.53	0.28
ILMN_1723768	NLRX1	0.336667	-0.477385	-0.221026	0	0	0.015057	1	1.42	0.91	1.29	0.69	0.76	0.74	0.8	0.68	0.8	0.56	0.61	0.68	-0.07	-0.02	-0.97	0.49	0.1	0.5	0.25	0.22	0.41	-0.51	0.89	0.01	1.25	0.57	0.75	0.18	0.4	0.04	0.55	0.29	-0.5	-0.22	0.32	0.02	-0.76	0.37	0.42	0.35	0.5
ILMN_1784783	NME5	0.335556	-0.506	-3.05103	0	1	0	0	1.11	0.78	1.44	0.64	1.46	0.5	0.4	0.03	0.58	0.5	0.45	-0.11	-0.37	-0.93	0.11	1.2	0.69	-0.11	-0.29	0.19	0.75	0.54	0.69	0.03	0.78	0.98	-0.21	1.24	-0.15	-0.65	1.38	-0.23	-0.15	0.5	0.72	0.88	-2.7	0.27	0.94	-0.95	0.85
ILMN_1710315	NOS1AP	0.0448889	-0.382769	-1.74641	0	1	0	5.7e-05	0.2	0.17	1.19	-0.72	0.21	0.52	-2.24	-1.89	0.73	0.11	-1.3	-0.18	0.88	0.5	-1.04	1.34	1.8	-2.24	0.68	1.41	2.65	1.33	-0.17	0.28	-0.48	0	-1.28	-0.5	-1.31	-2.24	-1	1.62	1.6	-0.47	0.04	-0.02	-0.69	1.2	0.35	-1.43	0.22
ILMN_1783665	NOSTRIN	0.534667	-0.549846	-2.29128	0	7.9e-05	0	2.2e-05	0.31	-0.3	0.77	0.41	-0.39	0.65	0.72	1.06	2.19	0.43	0.47	0.41	-0.48	1.01	0.37	-0.82	1.38	-0.43	2.17	0.8	0.6	0.86	1.16	-0.45	0.73	1.49	0.29	1.07	2	-0.33	0.22	0.85	-1.18	0.37	0.97	-0.77	0.88	0.85	0.94	0.27	0.64
ILMN_1721968	NOVA1	-0.562	-1.08154	-2.91077	0	1	0	0.000164	0.63	1.27	-2.36	-2.52	2.68	-2.02	-3.01	1.25	0.35	-3.01	0.86	2.18	-0.98	-2.54	-1.46	-3.01	1.7	-2.9	-3.01	1.56	1.9	-1.6	3.4	-1.25	-3.01	0.83	-1.6	-1.41	2.48	-3.01	0.54	1.27	-3.01	2.16	1.34	-2.29	-2.98	-1.93	0.29	-0.22	-0.07
ILMN_1811363	NOVA1	-0.813111	-1.36015	-3.6941	0	1	0	1.9e-05	0.14	1.49	-3.88	-3.48	2.34	-2.91	-3.88	0.75	-0.42	-3.88	1.08	2.02	-1.71	-3.09	-1.54	-3.31	1.61	-3.88	-3.88	1.66	1.79	-1.89	3.27	-1.64	-2.71	0.24	-2.01	-1.9	2.29	-3.31	1.08	0.85	-3.41	2.4	1.4	-1.53	-1.44	-2.38	0.53	-0.12	-0.34
ILMN_1811593	NPAL1	-1.47533	-1.38231	0.599231	0	1	0	0	1.55	1.11	-2.66	-2.66	0.59	-0.14	-0.94	-2.66	-1.32	-0.43	-2.2	-2.32	-2.66	-2.66	-2.66	-1.34	-2.45	-2.66	-1.88	-1.51	-2.66	-1.74	-2.66	-0.55	-2.66	-1.52	-1.29	-1.27	-2.66	-0.36	-0.93	-1.04	-1.95	-2.66	-1.33	1.94	-0.99	-2.66	-1.85	-0.38	-2.66
ILMN_1784917	NPDC1	0.132222	-0.000153846	-0.846923	0	1	0.001159	0.00297	0.41	0.25	0.51	0.24	0.22	-0.02	0.08	1.03	0.19	0.43	0.23	0.25	-0.15	0.03	0.78	-0.24	0.89	0.15	-0.01	-0.57	0.94	0.73	0.36	0.64	0.12	0.4	-0.23	0.52	0.51	-0.19	0.64	0.29	-0.14	-1.31	-0.16	0.35	-0.82	0.77	0.2	-0.63	-1.08
ILMN_1764127	NPHP1	-0.377778	0.317692	-1.18179	0	0.130262	0.012786	0	-0.37	0.39	0.38	1.07	-1.76	-0.81	-1.49	-1.76	-0.49	0.35	-0.09	-0.34	-1.42	-1.15	0.27	0.59	-0.58	0.3	-0.2	-0.41	-0.63	-0.76	0.37	-0.3	0.82	-1.76	-1.76	-0.86	-0.1	-0.93	-0.22	-1.76	-0.09	-0.37	-0.3	-0.19	-1.76	-0.43	0.8	-1.03	0.26
ILMN_1750412	NUBPL	-0.0382222	0.169077	-0.84	0	1	1.2e-05	0	-0.63	-0.92	-0.81	-0.2	-0.15	0.04	0.4	-0.44	-0.39	-0.15	-0.47	-0.5	-0.11	0.34	-0.32	0.48	-0.35	-0.25	-0.3	0.26	-0.07	0.37	-0.18	-0.39	0.12	0.45	-0.06	-0.15	0.17	-0.2	0.61	0.09	0.22	0.39	-0.04	0.33	0.24	-0.58	0.2	0.59	-0.01
ILMN_1781996	NUDT16	0.0311111	0.101846	-0.691282	0	1	0.000145	1e-06	0.6	0.27	0.54	0.61	-0.15	0.55	-0.33	0.7	0.78	-0.23	-0.1	0.18	-0.7	-0.24	-0.36	-0.02	-0.04	-0.94	-0.06	0.19	-0.06	-0.31	0.23	-0.26	0.05	0.01	0.08	-0.06	0.39	-0.18	0.46	-0.04	0.03	0.34	0.1	-0.22	-0.16	0.1	0.32	0.55	-0.41
ILMN_1712596	NUDT16P	-0.156667	-0.465538	-1.93872	0	1	2e-06	0.003301	-2.95	0.61	-0.26	1.34	0.37	1.7	0.13	1.18	0.23	0.89	0.06	0.84	-0.07	-0.64	1.32	0.54	-0.16	-2.95	0.24	-0.57	-2.95	-1.47	1.84	-0.74	0.53	0.43	-2.45	1.95	1.37	-0.96	0.38	0.19	0.87	-0.55	0.1	-2.95	-2.95	-1.13	1.46	-0.6	0.82
ILMN_1787885	NUDT18	0.218444	-0.0872308	-0.9	0	1	0	0.000322	1.28	0.11	-0.06	0.18	0.44	-0.04	0.51	1.23	0.12	0.15	0.55	0.45	-0.36	0.34	0.84	0.47	0.46	0.41	0.66	-0.51	1.15	-0.14	0.82	-0.44	0.2	-0.1	-0.43	0.94	0.24	-0.7	0.16	0.48	1.34	-0.81	0.14	-0.19	-0.81	-0.62	-0.55	-0.37	0.44
ILMN_1714951	NUDT6	-0.00355556	0.0641538	-1.19436	0	1	0.000614	1.2e-05	0.4	-0.6	0.32	0.19	-0.34	0.21	0.7	0.02	1.03	0.06	0.15	0.58	-0.56	-1.66	0.85	-0.67	0.31	-0.68	-0.43	0.29	0.12	-0.88	1.05	-0.51	0.47	-0.01	0.53	-1.16	0.68	-0.54	0.8	0.48	-0.31	0.36	0.21	-0.21	-2.12	-0.4	0.74	0.37	-0.77
ILMN_1780659	NUDT6	-0.0155556	0.0718462	-1.02385	0	1	0.001373	2e-06	-0.06	-1.07	-0.35	0.13	-0.86	-1.24	1.2	-0.59	-0.86	0.5	0.38	0.73	0.08	-2.35	1.05	-0.08	0.5	-0.41	0.18	0.78	-0.48	-1.33	1.55	-0.15	0.96	0.66	1.09	-0.51	1.1	-0.4	0.64	0.92	0.25	0.85	-0.7	-0.75	-1.91	-0.48	0.71	0.07	-1.04
ILMN_1673962	NUP205	-0.470889	-0.0889231	0.367179	0	0.004307	0	0.000724	-0.54	0.01	0.8	-0.4	-0.32	-0.21	-0.89	-1.01	-0.06	-0.25	-0.77	-0.59	-0.89	-0.83	-1.3	-0.3	-0.19	0.08	-0.46	-0.58	-0.34	-0.59	-1.67	-0.9	-0.48	-0.63	-0.42	-0.16	-0.73	-0.79	-1.16	-0.89	-0.55	-0.33	-0.31	0.02	-0.03	-0.26	-0.55	-0.65	0.03
ILMN_1725612	NUP50	-0.397111	-0.219231	0.290769	0	1	0.000537	0.039766	-1.14	-1.38	-1.26	-0.9	-1.55	-0.92	0.22	-0.69	-0.52	0.1	-0.22	-0.1	-0.31	-0.55	0.22	-0.43	-0.64	-0.75	-1	-0.53	-0.4	-0.79	0.15	-0.49	0.22	-0.04	-0.13	-0.13	0.05	0.29	-0.3	0.66	-0.99	-0.46	-0.89	0.3	0.06	-0.58	0.12	-1.39	-0.09
ILMN_1714000	NXPH3	-0.171111	-0.462615	-2.23308	0	1	0	0	-0.58	1.18	-0.12	-1.36	-0.24	1.61	0.53	0.87	-0.93	3.28	-0.45	-1.94	0.51	1.74	-0.22	2.69	0.79	-1.49	-0.3	-0.07	1.48	-1.32	-0.49	-0.36	-0.4	0.63	-1.53	-0.33	-2.46	-2.46	0.93	-2.3	1.39	2.5	-1.91	-1.3	-1.55	-2.46	0.26	-1.4	-1.33
ILMN_1741214	NXPH4	-1.53667	-1.15892	0.34641	0	1	0	1.3e-05	-2.12	-1.93	-0.79	-1.54	-1.21	-0.81	-0.86	-1.32	-0.95	-1.83	-1.29	-1.68	-1.85	-1.01	-2.12	-1.6	-2.28	-2	-2.28	-1.73	-1.96	-0.8	-0.9	-2.28	-0.95	-2.28	-0.58	-2.28	-1.11	-0.24	-1.11	-2.17	-1.54	-2.28	-2.28	-1.07	-1.51	-1.74	-0.98	-0.2	-2.28
ILMN_1768020	NY-SAR-48	-0.532222	-0.171846	0.429231	0	0.397531	0	0.000419	0.6	0.2	0.52	0.36	-0.2	-0.47	-1.25	-0.65	0.3	-0.06	-0.47	-0.56	-0.64	-1.39	-1.03	-0.23	-0.55	-0.88	-0.62	-0.99	-0.96	-1.15	-0.31	-1.09	-0.08	-0.97	0.18	-0.23	-0.78	-0.55	-1.5	-0.73	-0.61	-0.6	-0.39	0.06	-0.68	-0.53	-1.12	-1.03	0.2
ILMN_1785852	OBFC2A	-0.207778	-0.873538	0.434359	0	0.00057	0.033097	0	-0.87	-0.13	-1.39	0.23	-0.64	1.06	-0.12	-0.28	-0.47	0.36	0.37	-0.68	-0.74	-0.11	-0.42	0.24	-1.01	-0.41	0.5	-0.63	-1.57	0.83	-1.28	-0.13	-1.13	-0.64	0	-1.07	-1.68	1.46	0.07	-0.57	-0.68	0.66	0.31	0.28	0.08	0.29	-0.99	0.78	0.68
ILMN_1757388	OCEL1	-0.0677778	0.226	-0.902051	0	1	4.4e-05	0	0.03	0.1	-0.08	0.71	0.15	-0.01	0.07	0.29	-0.56	0.36	0.43	0.66	0.54	-0.27	-0.9	0.24	1.23	-0.62	0.15	-0.27	-0.23	-0.3	0.26	-0.15	-0.37	-0.5	1.02	0.16	-0.05	-0.53	-0.28	-0.32	0.22	-0.55	-0.75	-1.14	-0.46	-0.36	0.66	0.14	-0.71
ILMN_1748591	ODC1	-0.610444	-0.879077	0.605641	0	1	7e-06	0	0.04	-0.89	-2.29	-1.57	-1.09	-0.24	-0.19	0.7	-0.82	-0.64	-0.84	-2.57	-1.36	-0.87	2.66	-0.55	-0.31	-1.2	-0.06	0.6	0.24	-1.1	0.14	-0.52	-1.4	-1.04	-1.08	-0.38	-0.88	-0.24	0.05	-0.53	-1.03	-0.82	-0.59	0.06	-0.16	-1.68	-1.27	-0.01	0.68
ILMN_1749846	OMD	0.118444	-0.814308	-2.27615	0	0.754642	0	3.9e-05	0.24	-2.04	-1.76	-0.4	-0.81	-2.43	3.81	1.16	0.22	-1.32	1.29	-0.02	-0.43	3.03	-1.37	1.98	1.14	2.23	0.69	1.56	-0.94	1.03	0.27	1.63	-0.55	0.2	1.04	-0.11	0.21	0.13	-1.3	-1.09	1.8	0.34	1.94	-2.27	1.62	0.48	-2.48	1.19	-2.9
ILMN_1813846	P2RX4	0.202444	-0.0118462	-0.658462	0	1	0	0.00055	0.24	0.21	0.16	0.8	0.23	0.37	0.02	0.23	0.49	0.37	0.35	0.24	0.55	0.11	-0.34	0.67	-0.14	-0.07	0.26	-0.04	0.1	-0.23	0.12	-0.3	0.12	0.72	-0.05	0.83	0.5	-0.07	0.46	0.4	-0.43	0.4	0.29	-0.15	0.29	0.53	0.52	-0.83	-0.72
ILMN_1771223	PADI2	-0.674444	-0.508462	0.645897	0	1	0	0	-0.96	0.76	0.69	-0.96	-0.96	-0.67	-0.96	-0.96	-0.66	0.5	-0.95	-0.96	-0.96	-0.96	-0.96	-0.96	-0.29	-0.96	-0.66	0.01	-0.96	-0.96	-0.19	-0.69	-0.28	-0.96	0.44	-0.96	0.11	-0.96	-0.96	-0.93	-0.96	-0.96	-0.96	-0.21	-0.96	-0.96	-0.96	-0.69	-0.96
ILMN_1812031	PALM	0.182222	-0.121385	-1.92077	0	1	8e-06	3e-06	-0.97	0.17	-0.58	0.27	0.38	-0.47	0.94	-0.23	0.14	0.84	0.67	0.69	1.06	0.84	-1.42	-0.5	0.41	-0.54	0.05	1.03	0.52	0.78	1.14	0.82	0.4	0.02	0.18	0.58	-0.08	0.4	1.11	-0.68	0.17	-0.09	0.35	-0.13	-0.67	0.37	-0.2	1.98	-1.91
ILMN_1658373	PAN2	0.100667	0.0715385	-0.724872	0	1	9e-06	0	0.01	0.54	0.51	0.1	1.17	0.82	-0.81	-0.18	0.67	0.47	-0.31	0.26	0.89	-0.8	-1.45	-0.36	0.13	-0.33	0.12	0.29	0.15	0.05	0.37	-0.47	-0.36	-0.06	0.23	0.26	0.03	-0.27	0.2	-0.28	-0.73	0.33	0.7	0.16	-0.46	1.53	0.48	0.1	0.47
ILMN_1680782	PATL1	-0.332222	-0.139077	0.291795	0	1	5e-06	0.00773	-0.12	-0.42	-0.22	-0.07	-0.51	-0.46	-0.11	-0.63	-0.51	0.35	0.17	-0.25	-1	-0.71	-0.25	-0.46	-1.44	0.23	-0.25	-0.58	-0.17	-0.67	-0.73	-0.22	-0.3	-0.62	-0.22	-0.8	-0.47	0.05	-0.28	-0.36	0.75	0.01	-0.52	0.28	-0.32	-0.27	-0.66	-0.32	-0.55
ILMN_1651364	PCBD2	0.187333	0.0521538	-1.28256	0	1	0	0	-0.3	-0.72	-0.19	0.25	0.98	0.32	-0.83	-0.76	1.06	0.02	-0.06	0.66	0.56	-0.73	-0.38	0.16	-0.18	-0.66	0.18	1.08	0.11	0	0.71	-1.07	0.99	0.52	0.03	1.34	1.24	-0.54	0.17	0.72	-0.38	0.66	1.27	0.43	0.99	0.35	1.29	-0.52	0.13
ILMN_1724825	PCBP2	0.144889	0.0546154	-0.398974	0	1	0	2e-06	0.26	0.43	-0.46	0.17	0.51	0.71	0.16	0.47	0.63	0.29	0.06	-0.19	0.16	0.26	-0.43	0.73	0.21	0.11	-0.02	0.01	0.45	0.15	0.26	-0.03	-0.18	0.12	0.07	0.54	0.02	-0.19	0.03	-0.22	0.31	0.23	-0.01	0.05	0.16	-0.08	-0.29	0.45	0.41
ILMN_1798602	PCF11	0.210444	-0.0750769	-0.357179	0	0.075361	0	0.175588	0.31	0.38	0.57	-0.15	0.87	0.39	-0.56	-0.86	-0.11	0.24	-0.01	0.12	0.62	-0.14	-0.33	-0.01	0.15	0.29	0.55	0.14	0.46	0.31	0.39	0.2	0.01	0.57	-0.14	0.83	0.15	0.06	0.21	0.03	0.02	0.4	0.3	0.14	0.37	0.42	0.12	0.11	0.52
ILMN_1690487	PCM1	0.428667	-0.282615	-0.74359	0	0.000111	0	0.887222	-0.13	0.49	-0.44	0	0.97	0.27	-0.02	-0.07	-0.37	0.51	0.38	0.86	1.52	0.24	0.74	-0.06	1.23	0.11	1.09	0.98	0.54	0.6	2.14	0.27	0.83	0.53	-0.44	0.81	1.2	-0.54	0.28	0.64	-0.19	0.52	0.19	-0.13	0.67	0.6	0	-0.32	0.27
ILMN_1694177	PCNA	-0.646222	0.00476923	0.278205	0	3e-06	0	1	-1.11	-1.19	-0.9	-0.45	-0.93	-0.98	-1	-0.95	-0.88	-0.77	-0.56	-0.72	-0.56	-1.12	-0.49	-1.04	-1	-0.42	-0.96	-1.27	-0.84	-1.03	-0.29	-0.82	-0.14	-1.04	-1.22	-0.69	-0.3	-0.74	-0.2	-0.72	-0.14	-0.49	-0.99	0.15	-0.12	-0.7	-0.15	-0.7	-0.23
ILMN_1720093	PCP2	-0.0904444	0.00923077	-2.19385	0	1	0	0	1.86	1.61	2.08	1.43	2.09	2.19	-1.94	-0.9	1.77	-0.34	-0.31	0.91	-0.11	0.28	-2.39	0.35	-0.64	-1.83	-0.36	-0.28	-2.39	-1.23	-0.99	-0.79	0.08	-2.39	-0.86	0.88	0.26	-2.39	0.88	-0.19	0.01	0.64	0.17	-2.39	-1.17	0.94	1.66	-0.64	1
ILMN_1769018	PCSK4	0.281778	-0.0855385	-1.5841	0	1	0	0	0.83	0.72	1.78	0.96	1.77	0.71	-0.37	-0.77	0.59	1.05	0.24	0.33	0.8	0.18	-1.24	0.35	-0.65	-0.38	-0.25	-0.36	0.48	-0.08	1.41	-0.39	0.4	0.07	-0.01	0.2	-0.31	-0.05	0.23	0.32	0.4	-0.27	0.49	-0.81	-1.14	1.95	0.46	-0.94	0.31
ILMN_1693259	PDCD6IP	0.0455556	0.148154	-0.841538	0	1	0	0	-0.63	-0.84	-0.97	-0.01	-0.18	-0.38	-0.21	-0.78	-1.3	-0.28	-0.16	0.3	0.09	0.3	-0.7	0.85	0.72	0.49	0.27	0.71	0.9	-0.18	0.25	-0.28	-0.2	-0.02	0.2	0.36	0.42	-0.09	0.33	0.15	0.12	0.79	0.12	-0.03	0.03	0.07	0.22	0.13	0.21
ILMN_1698261	PDE6B	0.283556	-0.436154	-1.57077	0	1	0	0.05597	0.43	0.83	0.58	1.33	0.79	1.05	0.51	-0.39	0.92	0.26	0.54	1.18	-0.1	-1.67	0.74	0.82	0.12	-0.81	0.63	0.36	0.5	-0.06	1.29	0.04	0.87	-0.91	0.77	-0.45	0.22	-0.53	0.52	0.75	0.73	-0.2	0.25	1.21	-2.38	0.37	1.29	-1.02	-0.11
ILMN_1705589	PDE7A	-0.861778	-0.306615	0.459744	0	0.720325	0	0.038658	-2	-2	-2	-2	-1.97	-2	-0.66	-2	-2	0.15	-0.07	-1.6	-0.42	-0.84	-1.15	-0.93	-1.05	-0.58	0.06	-0.17	-2	-1.01	-1.4	-1.1	-0.43	-0.27	-0.42	-1.04	-0.72	1.27	-0.95	-0.14	-0.34	-1.02	-1.01	-0.94	-0.95	-0.89	-0.97	-1.13	0.54
ILMN_1772369	PDHA1	-0.309556	-0.143692	0.312051	0	1	0	2.6e-05	-0.47	-0.36	0.02	-0.24	-0.14	-0.17	-0.51	-0.37	-0.11	-0.67	-0.46	-0.49	-0.24	-0.62	-0.71	-0.44	-0.44	-0.02	-0.43	0.2	-0.24	-0.14	-0.76	-0.41	-0.35	-0.16	-0.54	-0.4	-0.48	-0.48	-0.1	-0.38	-0.67	-0.56	-0.41	0.02	-0.23	-0.29	-0.25	0.75	-0.29
ILMN_1739274	PDHB	0.189111	-0.0230769	-0.479231	0	1	0	0.001041	0.29	-0.1	0.22	0.51	-0.42	0.19	0.38	0.17	0.17	0.09	0.16	0.56	0.12	-0.13	-0.01	0.55	0.34	0.07	0.2	0.46	0.67	-0.4	0.66	-0.22	0.8	0.4	0.4	0.09	0.57	-0.23	0.68	0.19	0.02	0.08	0.29	0.03	0.07	-0.15	0.46	0.05	0.05
ILMN_1680626	PDIA6	-0.412444	-0.258462	0.447179	0	1	2e-06	5e-06	-0.31	-1.94	-1.56	-0.39	-1.12	-0.91	0.17	-0.76	-1.48	0.18	-0.21	0.69	-0.65	-0.92	0.6	0.35	-0.45	-0.03	-0.39	-0.27	-0.4	-0.46	-0.41	0.29	0.34	-0.54	0.31	-0.41	0.25	0.03	-0.17	0.27	0.13	-0.44	-1.11	-0.56	-1.42	-0.69	-0.59	-1.21	-0.45
ILMN_1683916	PEX13	-0.484444	-0.180462	0.418718	0	0.321194	0	7.1e-05	-0.55	-0.87	-0.59	-0.2	-1.18	-0.52	-0.54	-1.47	-0.4	0.19	-0.3	-0.19	-0.84	-0.68	0.23	-0.18	-0.4	-0.01	-0.51	-0.63	-0.75	-0.64	-0.22	-1.04	0.12	-0.56	-0.24	-0.64	0.14	-0.66	-0.41	-0.15	-0.12	-0.68	-0.89	-0.48	-0.74	-0.91	0.35	-1.18	-0.55
ILMN_1755536	PFDN5	0.133111	0.0612308	-0.485641	0	1	0	0	0.17	0.35	-0.06	0.25	0.42	0.47	-0.1	0.17	0.54	-0.53	-0.02	-0.39	0.13	0.21	-0.26	0.46	0.27	-0.39	0.13	-0.07	0.02	0.52	0.58	0.67	-0.14	0.05	0.06	0.42	0.28	0.23	0.28	-0.12	0.11	0.21	0.17	0.17	-0.17	-0.02	0.12	0.49	0.48
ILMN_1672122	PH-4	0.0195556	0.214769	-1.55462	0	1	0	0	-0.22	0.98	0.67	0.75	0.1	0.55	-0.1	1.17	0.51	0.34	-0.16	0.01	-0.38	0.35	-0.18	0.4	0.84	-0.81	-1.02	-0.42	0.76	0.35	0.1	-0.75	-0.23	0.01	-0.24	-0.13	-0.06	-0.39	-0.15	-0.44	-0.13	-0.59	-0.5	0	0.03	0.74	0.69	-0.88	-0.73
ILMN_1728380	PHOSPHO2	0.186	0.0278462	-0.920513	0	1	0	0	0.24	-0.14	-0.39	0.06	0.33	0.12	-0.34	-0.31	0.47	-0.89	-0.37	0.71	-0.35	-0.93	0.52	0.11	0.68	0.41	-0.19	0.73	-0.73	0.84	0.65	-0.46	0.81	0.69	-0.09	-0.37	1.3	-0.48	0.72	0.58	1.09	1.41	0.35	-0.17	-0.33	0.27	0.55	-0.98	0.32
ILMN_1806924	PHYHD1	0.715333	-1.04154	-3.55821	0	4e-06	0	0	1.25	1.36	0.17	1.72	-0.16	1.62	1.54	1.38	0.34	1.31	1.43	0.95	-0.67	0.09	0.54	2.12	1.19	0.85	1.87	1.57	-4.11	0.55	2.21	0.82	2.21	1.55	1.69	0.91	1.43	0.59	1.65	0.43	-0.53	0.83	-0.49	-1.07	-0.39	0.54	0.7	-0.21	0.8
ILMN_1738759	PIGT	-0.0431111	0.225846	-0.747436	0	1	0.000228	0	0.6	0.04	0.62	-0.12	-0.28	0.08	-0.34	1.2	-0.29	-0.26	-0.24	0.37	-0.17	-0.1	0.14	0.55	-0.53	-0.22	0.06	0.41	0.32	-0.52	-0.19	-0.51	-0.17	0.39	-0.14	0.52	0.25	-1.05	-0.14	0.63	-0.01	0.29	-0.66	-0.61	-1.03	-0.64	0.19	-1.03	-0.1
ILMN_1666924	PINK1	0.134667	0.00523077	-0.569231	0	1	1e-06	0.000405	-0.15	0.2	-0.11	0.54	0.14	-0.02	0.05	1.38	0.31	0.04	0.13	0.31	0.23	0.25	-0.26	-0.24	0.98	-0.65	-0.17	0.18	0.96	-0.26	0.2	0.08	-0.2	0.12	0.31	0.33	0.28	-0.37	0.19	-0.09	-0.1	0.19	0.29	0	-0.26	-0.2	0.25	0.75	0.01
ILMN_1766658	PKMYT1	-2.09867	0.0363077	0.480256	0	0	0	1	-1.99	-3.95	-3.11	-0.12	-3.95	-3.95	-2.37	-3.95	-2.66	0.72	-1.03	-1.69	-1.52	-2.57	-0.76	-3.71	-2.13	0.02	-2.03	-3.95	-2.06	-3.68	-0.7	-1.93	-0.38	-2.56	-0.56	-2.48	-2.33	-3.95	-3.91	-1.31	-0.05	-3.15	-3.95	-1.65	-1.65	-1.06	-2.36	-3.95	-2.7
ILMN_1722798	PLCD3	0.162444	-0.256615	-1.35103	0	1	0	0.001958	1.94	0.69	-0.86	0.44	0.67	-0.14	-0.13	0.9	0.63	0.28	-0.02	0.65	0.8	0.51	-0.26	-0.71	-0.27	0.69	-0.17	-0.9	-0.52	0.25	0.1	0.16	-0.05	-0.66	0.15	0.9	-0.18	-0.05	-0.72	-0.95	0.9	-0.05	0.23	2.02	0.5	-0.42	-0.19	0.7	-2.55
ILMN_1808379	PLCD4	-0.709111	0.146462	-2.35282	0	1	1.2e-05	0	-1.92	1.1	0.57	-0.59	0.5	0.79	-0.8	0.66	-0.07	-1.69	-1.7	-1.55	-3.27	-3.27	-1.29	0.66	2.6	-2.88	-0.74	1.09	0.74	-0.28	0.62	-0.02	0.36	-2.1	-0.92	-2.85	-0.71	-3.27	-2.23	0.11	-0.17	-0.54	-0.58	-0.74	1.09	-0.55	-0.51	-1.47	-0.8
ILMN_1668409	PLCH1	-1.96889	-1.22277	0.925897	0	1	0	0	-2.12	-0.6	-2.02	-2.83	-1.69	-0.85	-1.16	-2.83	0.9	-0.77	-2.83	-2.83	-2.83	-0.69	-2.83	-2.83	-2.83	-2.83	-2.83	-2.83	-0.79	-2.83	-2.83	-2.83	-2.83	0.64	-2.83	-2.83	-2.83	-1.04	-1.83	-0.98	-2.83	-2.83	-2.83	-0.89	0	-2.83	-2.83	-2.83	0.32
ILMN_1804652	PLEKHH3	0.218444	0.0549231	-0.833333	0	1	0	0	0.24	-0.03	0.91	0.02	0.26	-0.51	-0.42	-0.64	0.45	0.69	0.4	0.34	0.75	0.3	-0.07	0.29	-0.04	0.34	0.53	-0.16	0.47	0.13	0.47	0.42	0.23	0.09	-0.05	0.23	-0.08	0.37	0.13	0.42	1.19	-0.25	-0.19	-0.16	-0.26	0.56	0.58	-0.46	-0.04
ILMN_1787923	PNPLA2	0.243111	-0.275385	-0.787436	0	0.047453	1e-06	0.021379	0.55	0.59	0.78	0.71	0.12	0.59	-0.36	-0.2	0.96	0.8	-0.15	0.46	1.06	0.41	-1.56	0.08	-0.61	-0.69	-0.52	1.57	-0.54	0.79	-0.25	-0.4	-0.04	1.04	0.54	-0.12	0.04	0.21	1.31	-0.17	0.63	0.17	-0.19	-0.82	0.16	0.91	-0.16	2.5	-1.18
ILMN_1664348	PNPLA4	-0.0704444	0.106462	-2.03436	0	1	0	0	-0.52	0.38	0.95	0.71	0.82	0.51	-0.36	0.38	-0.56	0.03	-1.01	-1.47	-0.56	-0.51	-2.11	0.68	0.51	-1.3	-1.06	-0.69	0.26	-1.05	-0.25	-0.67	0.37	-0.3	-1.05	0.92	0.3	-1.1	0.83	-1.15	0.59	-0.15	0.53	0.69	-0.07	-0.26	1.47	0.44	0.58
ILMN_1727439	PNPLA5	-0.507778	0.0943077	0.114872	0	2e-06	3e-06	1	-0.32	-0.14	-0.2	-0.12	-0.18	-0.33	-0.2	-0.08	0.49	0.24	-0.3	-0.65	-1.42	-0.96	-0.5	-0.56	-0.91	-0.4	-1.06	-0.85	-0.78	-0.81	0.01	-0.82	-0.47	-1.36	-0.81	-1.5	-0.12	-0.6	-0.5	-1.02	-0.26	-1.01	-0.86	0.09	-0.08	-0.91	-0.11	-0.17	-0.14
ILMN_1737704	POLR2A	0.268667	-0.105077	-0.367949	0	0.001701	0	1	-0.09	0.38	0.28	0.27	0.51	0.27	0.25	-0.13	0.92	-0.11	0	0.84	0.39	-0.37	0.26	-0.05	-0.1	-0.03	-0.02	0.19	0.48	0.01	0.5	-0.3	0.4	0.84	0.56	0.63	0.63	-0.34	0.12	0.78	-0.25	0.48	0.26	0.01	0.49	0.41	0.36	-0.21	0.29
ILMN_1670037	POLR2L	0.172444	-0.0252308	-0.877949	0	1	0	0.000101	0.91	0.15	0.22	1.23	-0.61	0.9	0.12	0.58	0.77	0.68	0.71	0.23	-0.23	0.46	-0.04	-0.23	0.27	-0.25	-0.45	-0.65	-0.76	-0.18	0.38	-0.31	0.61	0.5	0.62	0.49	1.25	-0.54	0.03	0.3	-0.16	-0.91	0.17	-0.09	0.38	-0.35	0.21	0.52	-0.93
ILMN_1756793	POLS	-0.444667	-0.186615	0.382308	0	1	0	5e-06	-0.75	-0.78	-0.69	-1.25	-0.37	-1.01	-0.66	-0.93	-1.1	-0.06	-0.51	-0.62	0.59	-1.01	-0.72	-0.63	0.07	-0.27	0.2	-0.14	-0.11	-0.08	-0.47	-0.1	-0.49	-0.69	-0.77	-0.07	-0.92	-0.37	-0.71	-0.68	-0.09	-0.42	-0.28	-0.12	-0.06	0	-0.63	-0.15	-0.37
ILMN_1768273	POP1	-0.848	-0.382	0.611795	0	0.000951	0	0	-0.37	-1.36	-0.68	-1.37	-0.68	-0.77	-1.49	-1.04	-0.13	-0.55	-0.99	-1.24	-0.38	-0.9	-0.47	-0.6	-0.93	-0.7	-0.52	-0.87	-0.61	-0.6	-0.91	-1.13	-0.56	-0.95	-0.87	-1.2	-1.18	-0.57	-1.38	-0.85	-0.79	-0.54	-1.26	-0.92	-1.01	-0.74	-0.73	-1.48	-0.6
ILMN_1674302	PPAT	-0.512889	0.142923	0.0520513	0	0	0.000838	1	0.02	-1.01	-0.71	-0.15	-0.81	-0.17	-0.73	-0.54	-0.48	-0.29	-0.67	-1.31	-0.06	-1.14	-0.06	0.03	0.75	-1.06	-0.75	0.03	0.07	-0.2	-0.36	-0.6	-0.24	-0.61	-0.8	-0.63	-0.44	-0.84	-0.95	0.13	-0.54	-0.28	-0.9	-0.03	0	-1.48	-0.61	-1.16	-0.68
ILMN_1715616	PPIL5	-0.736444	0.104923	0.202821	0	0	0	1	-0.23	-0.84	-0.51	-0.35	-0.85	-0.56	-1.02	-0.69	-0.22	-0.56	-0.79	-1.3	-0.64	-1.76	-0.65	-1.09	-1.26	-0.86	-0.76	-1.34	-0.92	-1.15	-0.65	-1.5	-0.58	-1.42	-0.86	-0.3	-0.88	-1.04	-1.27	-0.64	0.03	-0.57	-1.07	0.25	-0.41	-0.81	-0.06	-0.57	-0.34
ILMN_1778890	PPIL5	-0.708	0.0626154	0.110256	0	2e-06	8e-06	1	-0.05	-1.93	-1.24	-0.57	-1.14	-0.5	-0.39	-0.47	-1.23	-0.1	-0.09	-0.9	-0.9	-2.56	-0.51	-0.66	-1.01	-0.56	-0.6	-0.87	-0.76	-0.8	-0.34	-1.29	0.2	-0.94	-0.7	0.18	-0.26	-0.69	-1.01	-0.41	-0.28	-0.53	-1.63	-0.51	-0.59	-1.24	-0.1	-0.72	-0.02
ILMN_1771637	PPM1G	-0.342889	-0.0190769	0.260256	0	0.002257	0	0.229003	0.07	-0.42	-0.24	0.03	-0.48	-0.22	-0.24	0.24	0.35	-0.3	-0.31	-0.33	-0.53	-0.22	-0.67	0.02	-0.52	-0.36	-0.75	-0.68	-0.8	-0.26	-0.38	-0.27	-0.37	-0.42	-0.59	-0.21	-0.3	-0.24	-0.24	-0.35	-0.52	-0.54	-0.78	-0.31	-0.63	-0.6	-0.55	-0.72	-0.11
ILMN_1799150	PPM1J	-0.00444444	0.154462	-1.86718	0	1	0	0	1.2	0.25	0.67	1.36	0.26	-0.75	-0.84	-1.56	0.67	0.67	0.7	0.59	0.47	1.33	-0.21	-0.22	-0.15	-1.52	-0.54	-0.95	-0.28	-0.41	0.09	-0.72	0.86	0.43	-1.57	0.53	0.82	-0.8	0.42	-0.53	-0.2	-1.6	-0.4	-1.45	1.15	0.21	1.05	-1.35	0.83
ILMN_1651406	PPP1R14B	-0.261333	-0.425538	0.46641	0	1	0	0	0.63	-0.02	-0.17	-0.26	-0.91	0.02	0.28	-0.34	0.2	0.23	-0.06	-0.5	-0.32	0.04	0.28	0.05	-0.85	-0.03	-0.34	-0.75	-0.33	0.32	-0.54	-0.11	-0.29	-0.18	-0.82	-0.59	-0.8	-0.43	-0.56	-0.46	-0.2	-0.39	-0.29	0.06	0.14	0.01	-0.52	-1.04	-0.23
ILMN_1664855	PPP1R14C	-3.222	-3.58	0.890256	0	1	0	0	-4.18	-1.68	-2.97	-4.18	-0.39	-4.18	-2.85	0.09	-4.18	-2.84	-4.18	-2.81	-4.18	-3.61	-4.18	-4.18	-1.89	-2.83	-2.47	-4.18	-4.18	-3.6	-3.63	-4.18	-3.43	-4.18	-1.1	-4.18	-4.18	-1.15	-4.18	-4.18	-4.18	-3.23	-3.77	0.71	-4.18	-3.02	-4.18	-3.73	-4.18
ILMN_1736670	PPP1R3C	-0.00866667	-0.868615	-3.40718	0	1	0	4.2e-05	-2.08	-0.57	1.08	-0.56	1.43	-1.42	0.47	-1.45	2.58	-2.3	0.77	-2.11	-1.13	2.18	-1.94	-0.62	-1	-0.27	0.55	1.22	1.59	-1.58	2.44	-1.18	1.21	1.47	-0.92	0.81	-0.41	0.46	0.67	0.39	-0.56	1.41	0.86	-0.81	0.42	0.17	0.13	-1.06	0.09
ILMN_1796962	PPP3R1	-0.296444	-0.122923	0.29	0	1	0	0.000287	-0.38	-0.39	-0.71	0.19	0.09	-0.21	-0.58	0.08	-0.26	-0.25	-0.23	-0.07	-0.53	-0.08	-0.3	-0.18	-1.04	0.46	-0.89	-0.87	-0.94	-0.1	-0.23	-0.78	-0.35	0.42	-0.24	-0.11	-0.39	-0.64	-0.41	-0.41	-0.29	-0.33	-0.13	-0.2	0.08	-1	-0.3	0.35	0.13
ILMN_1777342	PREX1	0.0304444	-0.0721538	-2.21231	0	1	0	0	1.38	-0.04	-0.54	0.23	0.57	1.32	-0.99	-0.71	-0.02	0.49	0.38	0.33	1.99	1.51	-1.55	1.48	0.22	-0.28	-0.72	-0.78	0.59	0.46	-0.91	-0.27	0.13	0.48	-0.94	0.92	-0.11	-1.64	0.7	0	0.56	0.21	-1.51	-1.3	-0.54	-0.79	1.22	-0.87	-0.52
ILMN_1783388	PRG2	-1.01889	-0.283538	-3.26641	0	1	1e-06	0	-3.58	0.21	-3.58	-2.22	0.18	-0.01	-1.68	-0.18	-3.58	0.52	1.5	1.53	1.87	-2.34	-2.93	2.58	0.26	-3.58	-3.58	-2.72	1.16	-0.31	0.9	-0.21	0.44	-3.1	-0.19	-3.58	-0.93	0.11	-1.47	-0.43	-1.21	-0.92	-3.58	-2.13	-3.58	-3.16	2.13	-1.45	-0.38
ILMN_1793522	PRKAB1	0.0591111	0.0918462	-0.576923	0	1	0.000177	1e-05	0.13	0.76	0.38	0.61	0.41	0.8	-0.62	0.64	0.26	0.28	-0.01	-0.04	0.21	0.19	-0.17	-0.16	0.22	-0.29	0.55	-0.51	0.22	-0.03	0.37	-0.47	0.04	0.2	0.03	0.98	-0.18	-0.72	-0.54	-0.02	-0.13	-0.05	0	-0.4	-0.52	-0.2	-0.09	-0.45	0.12
ILMN_1782403	PRR11	-1.73733	-0.297538	0.737949	0	0	0	2e-06	-1.01	-1.73	-2.1	-1.28	-2.75	-2.11	-1.75	-1.61	-0.75	0.09	-1.45	-1.84	-0.94	-1.3	-1.09	-1.83	-2.01	-1.07	-1.28	-2.2	-1.66	-2.52	-1.18	-1.28	-0.56	-1.58	-1.36	-1.72	-1.44	-1.89	-2.47	-1.55	-1.6	-1.89	-3.74	-1.12	-1.82	-3.1	-2.36	-2.44	-1.38
ILMN_1692938	PSAT1	-3.56956	-3.41108	0.765128	0	1	0	0	-4.57	-2.27	-4.57	-4.57	-4.25	-4.57	-3.07	-2.76	-4.57	-4.57	-3.01	-4.57	-4.57	-3.81	-4.57	-4.21	-4.57	-0.25	-4.57	-1.6	-2.15	-3.2	-4.57	-2.69	-4.57	-4.57	-3.72	-4.57	-4.57	-2.83	-3.99	-4.57	-4.57	-4.49	-1.92	-1.35	-1.01	-4.57	-3.83	-0.92	-1.74
ILMN_1717477	PSD3	0.346	-1.10723	-2.52538	0	0.022257	0	0.035908	-3.7	0.17	-0.14	0.73	1.83	-0.09	0.45	-2.78	0.15	1.21	0.31	1.63	2	1.95	0.97	-0.91	-2.28	1.08	0.26	0.83	-1.4	0.92	0.86	-0.58	1.48	1.92	0.07	1.8	2.38	-0.82	-0.36	1.41	-2.16	1.66	1.39	-1.95	-0.47	1.61	0.62	-3.6	0.9
ILMN_1744649	PSMB5	-0.373778	0.101077	0.0397436	0	6e-06	0.030034	1	-0.16	-0.88	-0.95	-0.21	-0.83	-0.38	-0.29	-0.13	-0.06	-0.56	-0.55	-0.48	-0.57	-0.76	-0.01	-0.29	-0.14	-0.16	-0.5	-0.49	-0.27	-0.17	-0.24	-0.1	-0.28	-0.32	-0.04	0.13	-0.03	-0.55	-0.15	-0.2	-0.37	-0.56	-0.7	-0.19	-0.37	-1.01	-0.16	-0.45	-0.05
ILMN_1691086	PSMC3IP	-0.419333	0.219846	-0.0823077	0	0	0.192018	0.182156	-0.28	-0.27	-0.58	0.07	-0.31	-0.75	-0.42	-0.05	0.47	0.1	-0.28	-0.85	-0.78	-0.8	-0.13	-0.79	-0.47	-0.35	-0.88	-0.6	-0.8	-0.32	0.38	-0.47	-0.07	-1.07	-0.82	-0.18	0.09	-0.56	-0.08	-0.21	-0.35	-0.31	-0.71	-0.04	-1.22	-0.56	-1.3	-0.65	-0.31
ILMN_1659285	PSMG1	-0.911111	-0.107385	0.524872	0	0	0	3.4e-05	-0.85	-1.52	-1.3	-0.7	-0.51	-0.7	-0.61	-0.14	-1.17	-2.09	-1.42	-1.98	-1.98	-2.86	-0.11	-1.08	-0.64	-1.63	-0.77	-1.41	-0.22	-0.75	-1.63	-0.77	-0.58	-2.11	-0.58	-1.39	-0.38	-1.02	-0.67	-0.56	-0.1	-0.16	-1.05	0.11	-0.34	-1.11	0.08	-0.61	-0.86
ILMN_1779264	PSMG1	-0.932667	-0.117231	0.477692	0	3e-06	0	0.003292	-1.21	-2.13	-1.77	-0.79	-0.65	-0.91	-0.45	-0.12	-1.64	-2.01	-1.54	-1.82	-2.2	-2.85	-0.01	-1.28	-0.47	-1.58	-0.83	-1.24	-0.22	-0.54	-1.65	-0.97	-0.34	-1.97	-0.49	-1.46	-0.15	-0.77	-0.3	-0.35	-0.53	-0.34	-0.78	0.39	-0.28	-1.1	0.31	-0.59	-0.77
ILMN_1671843	PSRC1	-0.711111	-0.137692	0.395385	0	0.000432	0	0.044219	-0.96	-0.4	-0.42	-0.29	-0.4	-0.83	-1.46	-1.23	-0.24	0.6	-0.48	-0.77	-0.06	-1.33	-0.64	-1.46	0.74	-0.77	-0.49	-1.51	-0.82	-1.23	-0.19	-0.43	-0.18	-0.96	-0.79	-0.49	-1.66	-1.27	-0.77	-0.42	-0.25	-0.83	-1.78	0.02	-0.49	-0.22	-1.05	-1.96	-1.1
ILMN_1688753	PTDSS1	-0.623111	-0.173231	0.416667	0	0.014553	0	0.004504	-0.2	-0.34	-0.73	-0.99	-0.06	-0.12	-0.08	0.15	-0.68	-0.54	-0.74	-1.39	-0.84	-0.52	0.02	-0.04	-0.66	-0.47	-0.69	-1	-0.52	-0.35	-0.89	-0.28	-0.85	-0.73	-0.57	-0.5	-1.48	-0.12	-0.98	-0.91	-0.54	-0.27	-0.82	-1.18	-0.37	-1.27	-0.79	-0.88	-0.28
ILMN_1681031	PURA	0.104889	0.0287692	-0.744615	0	1	1e-06	4e-06	-0.66	-0.46	-0.65	-0.61	0.5	-0.06	-0.41	-0.65	-0.47	-0.48	-0.22	0.28	0.34	0.38	-0.28	0.46	0.64	0.16	0.01	0.26	0.55	0.91	0.06	0.36	-0.55	0.47	-0.55	0.65	0.37	0.05	0.04	-0.04	0.26	0.77	0.69	-0.49	1.12	0.44	0.37	0.41	0.83
ILMN_1718303	PVRL2	0.208889	0.0327692	-0.898205	0	1	0	1e-06	1.03	0.14	0.2	0.41	0.72	0	0.17	0.23	-0.39	0.37	0.2	0.13	0.89	0.36	0.4	1.14	0.3	0.44	-0.09	-0.01	0.72	0.83	0.14	0.28	0.88	0.46	0.13	0.83	-0.36	-0.46	-0.47	0.23	0.2	0.22	-1.15	-0.52	-0.62	0.43	0.43	-0.86	-0.84
ILMN_1712312	RAB11A	0.103111	0.0886154	-0.477179	0	1	2e-06	2e-06	0.29	-0.18	0.75	0.01	0.06	0.17	-0.1	-0.07	0.18	0.16	0.12	0.2	0.09	0.26	0.18	0.31	0.1	-0.1	0.13	0.16	0.81	0.08	0.05	-0.07	-0.02	0.49	-0.31	0.58	0.35	-0.41	0.25	0.27	-0.14	0.02	-0.25	0.08	0.3	0.04	0.11	-0.36	0.27
ILMN_1701913	RAB17	0.0973333	0.0335385	-1.17513	0	1	9e-05	5.4e-05	0.31	0.62	1.03	1.42	1.03	0.46	-0.59	0.29	1.06	-0.02	-0.3	1.03	-0.6	-0.72	-0.41	0.26	0.37	0.03	0.15	-0.45	0.11	0.16	1	-1.03	-0.06	0.06	0.03	0.62	0.51	-0.58	0.23	0.19	0.12	0.28	-0.55	0.06	-1.14	0.94	-0.12	-1.27	-0.76
ILMN_1691143	RAB18	-0.293778	0.281692	-0.72359	0	0.000208	0.465649	0	-0.37	0.22	0.29	-0.2	0.68	-0.06	-0.91	-0.47	-0.6	-0.74	-0.87	-0.94	-0.99	-0.53	-0.64	-0.14	0.12	-0.79	-0.63	-0.23	0.55	-0.15	-0.82	-0.56	-0.75	-0.65	-1.01	-0.01	-0.26	-0.12	0.34	-1.05	0.49	0.35	-0.3	0.19	0.36	-0.83	0.33	-0.27	0.45
ILMN_1652394	RAB2A	-0.562889	0.0161538	0.214615	0	4.3e-05	7e-06	1	-1.76	-1.14	-1.39	-0.82	-1.68	-1.08	-0.05	-0.99	-0.09	-0.4	-0.33	-0.06	-0.87	-0.73	0.55	-0.74	-0.95	-0.71	-0.68	-0.51	-0.58	-0.79	-0.49	-1.13	0	-0.47	-0.21	-0.62	0.31	0.61	-0.22	-0.13	-0.5	-0.62	-0.97	-0.31	-0.37	-0.72	0.04	-0.56	-0.46
ILMN_1790994	RAB30	-0.189111	-0.371231	-1.61872	0	1	0	0.006357	-1.62	-1.13	-0.75	0.97	-0.63	-1.99	-0.54	-0.63	-0.1	0.29	0.08	0.88	-0.47	0.14	0.23	-0.26	-0.71	-0.75	0.22	-1.99	0.91	-0.48	1.99	-0.67	1.23	0.83	0.2	1.04	0.95	-2.44	1.18	-0.42	0.13	-1.23	-0.41	-1.95	0.27	-0.32	0.87	-1.34	-0.85
ILMN_1750202	RAB7L1	-0.557333	-0.650308	0.427949	0	1	0.00055	9.3e-05	-1.79	-0.71	-2.37	-2.11	-0.76	-0.02	1.01	-1.6	-1.8	0.17	-0.03	0.59	-0.86	-1.42	-0.39	-0.73	-2.15	0.44	-0.63	-0.02	-2.64	-0.46	-1.73	-0.03	-0.54	0.21	-0.72	-2.21	-1.04	0.61	-0.13	-0.33	0.45	1.25	-0.55	0.02	-0.78	-0.63	-1.08	0.48	0.76
ILMN_1719622	RABEP1	0.346667	-0.103231	-1.61462	0	0.981817	0	0	0.72	-0.04	0.78	0	0.96	0.94	0.16	0.55	0.26	-0.21	0.36	1.13	1.25	-0.58	-0.38	0.15	0.49	0.87	-0.31	0.54	0.38	-0.93	0.92	-0.31	0.39	0.56	-0.02	0.61	0.74	-1.06	1.12	0.11	-0.66	1.32	0.59	-0.2	0.01	0.44	1.35	-0.44	1.41
ILMN_1687782	RAD17	0.100444	0.114154	-0.581538	0	1	0	0	0.15	-0.37	0.32	0.41	0.18	0.31	0.1	0.56	0.1	0.56	0.2	0.55	0.45	-0.48	-0.31	-0.08	0.58	-0.13	-0.09	0.3	0.72	-0.47	0.31	-0.66	0.24	0.56	0.23	0.53	0.62	-0.32	0.37	0.34	0.12	0.27	-0.25	-0.22	-0.16	-0.24	0.43	-0.55	0.34
ILMN_1755023	RAD50	0.136	0.150462	-0.762308	0	1	0	0	0.7	0.09	0.58	0.43	0.67	0.38	0.27	-0.36	0.11	0.39	-0.24	0.35	0.35	0.03	0.15	0.47	0.33	0.39	0.01	-0.04	0.83	-0.13	-0.3	-0.38	0.19	0.5	0.11	0.81	0.33	-0.42	0.18	0.35	-0.07	-0.17	0.29	-0.24	-0.11	-0.12	-0.18	-0.01	0.27
ILMN_1659864	RAD51	-1.43333	-0.00584615	0.320256	0	0	0	1	-2.09	-2.09	-2.09	-1.35	-2.09	-2.09	-1.03	-2.09	-2.09	0.49	-0.62	-2.09	-2.09	-2.09	0.44	-2.09	-1.83	-0.67	-2.09	-2.09	-2.09	-2.09	-0.03	-2.08	0.11	-1.69	-0.45	-0.81	-1.51	-1.62	-1.83	-1.02	-0.65	-1.28	-2.09	-0.53	-1.38	-2.09	-1.65	-2.09	-0.82
ILMN_1814464	RAMP2	-0.124	-0.241538	-1.90436	0	1	0	0	1.61	-0.39	-1.28	-0.83	0.14	0.47	-0.14	2.61	0.26	-2.38	-1.12	1.08	0.81	-0.03	-0.97	-1.02	1.02	-1.17	-0.11	0.86	1.02	1.25	-0.57	-0.21	-1.59	-2.06	-1.31	-0.93	0.31	-0.49	0.29	-1.61	-0.19	0.32	0.25	-2.07	-1.13	0.99	1.31	1.68	-0.76
ILMN_1761782	RAMP3	-0.999556	-1.46769	-3.08897	0	1	1.8e-05	0.003168	-2.15	-2.09	-2.51	2.58	0.56	-3.51	-1.27	-0.12	-1.61	-1.78	0.97	3.9	0.89	-1.58	-2.48	-1.01	-1.27	-3	-1.56	-0.79	-0.32	-0.23	2.95	-1.17	0.08	-2.53	1.46	-0.7	4.32	-2.2	-0.33	-2.64	-2.61	-1.73	-1.53	-3.2	-2.13	-1.18	-3.62	0	-2.54
ILMN_1738913	RARRES1	-2.23044	-3.30092	0.627692	0	1	0	0	-2.44	-1.96	-3.84	-4.73	-0.24	-2.78	-0.04	-1.61	-4.24	-1.65	-2.51	-1.55	-2.97	-5.56	0.63	-2.89	-3.53	-2.95	-2.66	-2.76	-4.51	-0.12	-5.52	-0.7	-4.77	-2.81	0.72	-2.88	-4.44	1.54	-2.8	-2.36	-3.47	0.25	-1.61	0.8	-2.76	-1.15	-5.52	-0.72	-2.74
ILMN_1800091	RARRES1	-1.88044	-3.16892	0.640513	0	0.067601	0	0	-1.58	-0.4	-2.87	-4.41	0.44	-2.51	-0.24	-1.57	-3.79	-1.48	-2.06	-1.24	-2.41	-3.85	0.76	-2.45	-2.82	-2.24	-2.25	-2.58	-3.73	0.08	-5.12	-0.16	-4.39	-2.66	0.52	-2.46	-4.43	1.61	-2.82	-2.36	-3.3	0.2	-0.96	1.42	-2.1	-1.23	-4.83	-0.47	-2.45
ILMN_1793517	RASAL1	-1.26689	-1.336	0.728205	0	1	0	0	-1.29	0.73	-1.28	1.3	-1.57	-2.14	-2.14	-1.45	-2.14	-1.93	-2.14	1.27	-2.05	-2.14	-0.96	-2.14	-2.14	-2.14	-1.5	-2.14	-2.14	-2.14	-2.14	-2.14	-0.5	-1.31	1.32	-1.39	0.42	-2.14	-2.14	0.91	-2.14	-2.14	-1.14	0.66	-0.61	0.22	-2.14	-0.25	-1.59
ILMN_1732127	RBKS	0.153778	-0.000461538	-0.846154	0	1	0	1e-06	-0.05	0.7	0.05	1.4	0.2	0.29	0.41	0.97	0.71	0.71	0.21	0.75	-0.82	0.11	0.22	0.56	0.13	0.51	-0.1	-0.58	-1.02	-0.48	1.09	-0.68	0.73	-0.21	0.2	-0.18	0.96	0.03	0.06	0.01	0.11	-0.37	-0.35	0.33	0.03	0.6	0.91	-1.04	-0.56
ILMN_1793033	RBM28	-0.403333	-0.221385	0.38359	0	1	0	9.8e-05	-0.05	-0.06	-0.05	0.17	-0.34	-0.14	-0.53	-0.55	0.55	0.04	-0.52	-0.74	-0.84	-0.6	-0.37	-0.54	-0.6	-0.09	-0.76	-0.38	-0.73	-0.6	-1.3	-1.1	-0.1	-0.4	0.14	-0.28	-0.47	-0.03	-0.65	-0.74	-0.79	-0.34	0.06	0.09	-0.41	-0.31	-0.21	-0.32	-0.85
ILMN_1688087	RCOR2	-0.822667	-0.901846	0.74	0	1	0	0	-0.01	0.15	-0.57	-1.44	0.35	0.21	-0.91	0.37	-0.74	0.23	-1.81	-0.93	-1.64	-0.51	1.31	0.28	-1.27	-0.46	-1.4	-1.27	-0.37	-0.7	-1.15	-1.3	-0.93	-0.98	-1.06	-1.18	-0.28	-0.51	-0.64	-0.25	-1.12	-1.09	-1.46	-0.14	-2.77	-2.37	-0.38	-1.42	-1.07
ILMN_1682095	RCOR3	0.193111	-0.0218462	-0.70641	0	1	0	1.4e-05	0.01	-0.04	1.3	-0.3	0.29	0.06	-0.35	-1.27	-0.17	-0.07	0.45	0.71	1.51	-0.27	-0.11	-0.51	-0.29	0.07	0.77	0.16	0.27	0.72	-0.5	0.09	0.42	0.13	-0.4	0.12	0.41	-0.48	-0.18	0.81	0.53	0.34	0.08	-0.12	0.01	1.33	0.77	-0.07	0.18
ILMN_1810000	RDH16	-2.37467	-0.151846	-1.56641	0	0	1	0.069863	-3.84	-1.84	-2.54	-0.38	-3.49	-2.5	-3.84	-3.09	-2.6	-1.96	-3.46	-2.35	-3.54	-3.84	-1.78	-2.56	-2.46	-0.2	-2.73	-3.3	-2.14	-2.44	-0.45	-2.53	-2.52	-3.62	-0.48	-2.86	-2.51	-3.39	-3.84	0.57	-1.41	-2.33	-2.37	-2.41	-2.48	-1.83	-3.62	-2.44	-0.94
ILMN_1802380	RERE	0.278	-0.177692	-0.462821	0	0.000175	3.9e-05	1	0.33	0.57	0.95	0.14	0.98	1.09	-0.38	0.53	0.39	0.05	-0.17	0.18	1.05	0.24	-1.32	0.75	-0.35	-0.6	0.26	0.43	0.91	0.18	0.34	-0.16	-0.17	0.86	-0.02	0.46	0.24	0.06	0.17	0.15	-0.09	0.8	0.4	-0.21	0.71	0.44	0.55	0.52	0.15
ILMN_1732336	RFC2	-0.697778	-0.190615	0.438205	0	0.002906	0	0.002922	-0.15	-0.28	0.09	-0.11	-0.69	-0.56	-0.7	-0.64	0.36	-0.05	-0.41	-0.71	-0.46	-0.55	-1.13	-0.77	-0.67	-0.43	-0.78	-0.58	-0.89	-1.22	-0.85	-0.42	-0.24	-0.48	-0.9	-0.28	-0.23	-0.88	-1.11	-0.29	-1.51	-1.84	-0.86	0.21	-0.52	-1.01	-1.27	-1.5	-0.57
ILMN_1741005	RG9MTD2	0.00822222	0.158154	-0.813333	0	1	1.2e-05	0	-2.03	0.19	0.08	0.25	0.81	0.6	-0.2	-1.03	0.62	0.88	-0.3	-0.04	0.71	0.27	0.03	0.45	0.72	-0.78	0.02	0.31	0.47	0.13	-0.11	-0.8	-0.22	0.39	-0.46	-0.11	0.69	0.22	0.45	-0.41	-0.21	-0.13	0.09	-0.2	-0.26	0.17	0.86	-0.26	-0.15
ILMN_1763704	RGS11	-0.211111	-0.198	-2.16769	0	1	1e-06	3e-06	0.58	0.5	0.02	-1.37	1.31	0.94	0.37	-0.1	-0.81	1.26	1.15	0.62	-0.06	-0.64	0.31	-0.88	1.54	1.22	0.68	0.38	0.3	0.04	0.7	0.81	-2.19	-1.58	-0.58	-2.19	-1.05	-0.69	-0.26	0.18	0.68	-2.01	-0.67	-1.2	-0.96	0.35	0.71	-0.38	-3.62
ILMN_1669983	RGS22	-0.646444	-0.436462	-3.19385	0	1	0	0	0.05	-0.72	-0.98	-1.88	-0.67	0.51	-0.97	0.53	-2.27	1.37	-0.69	0.18	2.04	0.74	0.04	-0.28	3.07	-0.21	-0.51	-0.82	0.3	0.26	-1.54	-1.97	-0.01	-1.98	-1	2.51	0.91	-2.59	-1.43	0.31	-1.41	-3.37	-2.37	-3.37	-3.08	-2.88	0.59	-0.3	-3.37
ILMN_1657949	RHEB	-0.396222	-0.062	0.287949	0	0.00639	0	0.193514	-0.56	-0.82	-0.9	-0.66	-1.21	-0.58	-0.18	-0.5	-0.84	-0.43	-0.31	-0.37	-0.77	-0.66	-0.11	-0.52	-0.38	0.36	-0.35	-0.39	-0.27	-0.34	-1.18	-0.3	-0.39	-0.54	0	-0.56	-0.29	-0.13	-0.25	-0.38	0.31	0.08	-0.5	-0.01	-0.54	-0.69	-0.16	-0.09	-0.35
ILMN_1663532	RIC8B	-0.0577778	0.139077	-0.489744	0	1	0.004127	7e-06	0.88	0.4	0.52	-0.14	0.37	0.09	0.04	-0.26	0.09	-0.19	-0.05	-0.38	0.31	0.11	0.01	-0.4	0.14	0.01	-0.42	0.05	0.3	0.21	0.2	-0.83	-0.34	0.19	-0.74	0.49	-0.39	-0.77	-0.03	-0.19	-0.26	-0.14	-0.06	-0.4	-0.38	-0.1	0.13	-0.12	-0.14
ILMN_1758939	RIPK2	-0.683333	-0.295692	0.475897	0	0.364491	0	6.5e-05	-0.86	-0.87	-1.44	-0.67	-0.46	-0.99	-0.67	-0.86	-0.96	0.49	-0.28	-1.17	-1.12	-0.65	-0.17	-0.27	-1.2	0.09	-0.45	-0.77	-1.27	-0.77	0.16	-1.21	-0.25	-1.32	0.05	-0.83	-0.74	0.25	-0.61	-0.5	0.04	-0.94	-0.87	-0.38	-0.55	-1.5	-1.16	-1.01	-0.57
ILMN_1656335	RIT1	-0.507111	-0.233692	0.415897	0	1	0	0.000445	-0.31	-1.13	-0.61	-0.81	-1.45	-1.01	-0.23	-0.83	-0.31	-0.11	0.12	0.19	-0.37	-0.82	0.71	-1.2	-1.15	-0.4	-0.19	-0.93	-1.52	-0.9	-0.95	-0.02	-0.07	-0.22	0.01	-0.97	0.82	0.98	-1.08	0.28	-0.59	-0.28	-1.04	-0.89	-0.46	-0.96	-0.29	-1.52	-0.36
ILMN_1696974	RNASE4	0.147333	-0.195231	-1.12462	0	1	0	0.011009	0.04	-0.33	-0.36	0.19	0.26	0.68	-0.06	1.47	-0.93	0.1	-0.6	1.86	-0.28	-0.62	0.85	0.09	0.46	-0.52	0.65	0.56	-0.33	-0.44	-0.3	0.28	-0.34	0.63	1.46	1.31	1.8	-0.3	0.19	0.37	-0.68	0.12	0.17	0.27	-1.01	-0.18	-0.37	0.62	0.08
ILMN_1776602	RNASE4	0.246667	-0.290462	-1.40718	0	1	0	0.001328	-0.39	1.36	0.71	0.64	0.95	1.08	-0.17	0.93	-0.36	-0.03	-0.7	1.38	-0.55	-0.91	0.51	-0.5	0.73	-0.76	0.54	0.67	-0.94	0.1	-0.97	-0.01	-0.35	0.42	0.83	0.88	1.4	-0.29	-0.07	0.44	-0.41	0.89	0.74	0.69	-0.84	0.28	-0.06	1.35	0.74
ILMN_1714461	RNF14	-0.147333	0.208462	-0.495641	0	0.006514	0.23176	0	-0.51	-0.79	-0.69	-0.41	0.14	-0.23	0.04	-0.38	-0.63	-0.05	-0.05	-0.36	-0.1	-0.45	-0.13	0.18	0.47	-0.48	-0.3	-0.13	0.17	0.1	-0.16	-0.19	-0.21	-0.39	-0.48	0.33	0.31	-0.58	0.2	-0.33	-0.16	0.4	-0.44	-0.1	0.26	-0.67	0.62	0.11	0.41
ILMN_1719951	RNF145	-0.782667	-1.34862	0.539231	0	1	3.1e-05	0	-0.9	-0.8	-2.3	-1.8	0.33	-0.41	-0.13	0.25	-2.06	-0.82	-0.37	-0.88	-1.06	-1.06	-0.74	-1.26	0.06	0.01	-0.2	-0.56	-1.14	-0.3	-2.13	0.41	-1.52	-0.63	0.07	-0.5	-1.59	0.3	-0.99	-1.28	-2.01	-0.94	0.13	0.07	-0.31	-1.38	-2.17	0.54	0.14
ILMN_1805614	RORA	0.298667	-0.230615	-1.23308	0	1	0	0.000613	0.95	-1.56	-0.8	-1.47	-0.14	0.51	-0.01	-1	-0.82	1.01	-0.38	1.21	1.02	0.75	0.42	1.75	2.28	0.5	1.24	0.82	2.06	0.94	1.6	-0.42	0.41	1.75	-0.46	0.87	1.24	-0.38	0.88	1.17	-0.07	0.14	-0.44	-0.52	-0.8	-0.51	-0.19	-1.08	0.33
ILMN_1693717	RPH3AL	-0.0986667	0.0715385	-1.66179	0	1	1e-06	0	0.41	0.77	-0.83	0.93	0.6	1.52	0.45	1.03	-0.47	-0.84	-1.4	0.24	-0.45	-2.5	1.17	1.94	0.9	-0.13	-1.19	-0.44	0.23	-0.13	-0.11	0.3	0.56	-1.12	0.14	0	-0.03	-0.74	-0.28	-0.14	-1.34	0.24	-0.18	0.39	-2.56	-0.31	-0.54	0.4	0.2
ILMN_1709039	RPL13	-1.16133	-0.175231	0.351795	0	0.000198	0	1	-0.15	-2.4	-2.33	-3.01	-1.23	-1.15	0.14	-1.15	-1.86	-0.79	-1.1	-1.58	1	-1.75	0.27	-1.19	-0.66	-1.56	-2.06	-1.03	-0.45	0.25	-0.88	0.43	-0.84	-0.2	-0.19	-1	-1.81	-1.61	-0.76	-0.87	-2.26	-1.19	-1.92	-0.85	-2.5	-2.01	-1.32	-1.93	-0.8
ILMN_1713369	RPL13A	0.280889	-0.160462	-0.656154	0	0.22681	0	0.314646	1.19	0.2	-0.88	-0.1	0.54	0.95	0.57	0.69	1.09	0.42	0.15	-0.53	0.34	-0.15	0.11	0.62	0.12	-0.7	0.12	0.44	-0.3	1.1	0.64	0.92	0.21	0.48	0.36	1.07	0.04	0.21	0.69	0.21	0.03	0.5	0.69	0.3	-0.58	0.16	-0.02	-0.1	0.69
ILMN_1762747	RPL15	0.105333	0.0138462	-0.530513	0	1	1.3e-05	0.000476	0.27	-0.27	-1.39	-0.41	0.37	0.33	0.63	0.44	-0.05	-0.56	0	-0.52	-0.12	-0.15	-0.24	0.74	0.62	-0.38	0.41	0.7	0.56	0.39	0.13	0.5	-0.13	0.05	0.17	0.06	0.04	0.11	0.33	0.13	-0.14	0.64	0.26	0.41	0.06	-0.07	-0.01	0.47	0.55
ILMN_1710001	RPL41	-0.973556	0.146769	-0.209744	0	0	0.013072	1	-0.68	-2.52	-0.97	-0.43	-1.38	-1.41	-1.63	-0.63	-1.02	-1.47	-0.77	-0.78	-1.05	-2.72	-0.44	-0.91	-0.88	-1.46	-1.21	-0.93	-1.97	-1.03	-0.92	-0.96	-0.2	-0.59	-0.99	-0.31	-0.14	-0.53	-0.77	-1.3	-0.41	-1.44	-1.11	-0.5	0.01	-1.98	0.19	-0.25	-0.39
ILMN_1725656	RPL5	0.159778	-0.220615	-0.00461538	0	0	0.846314	0.230899	-0.03	0.59	-0.22	-0.17	0.45	0.38	0.24	0.17	0.33	-0.15	0.08	-0.23	0.33	0.29	-0.05	0.33	0.35	-0.22	0.32	0.35	0.37	0.35	0.43	0.2	0.23	0.16	0.01	0.16	0.05	0.18	0.13	0.02	0.2	0.27	0.45	0.2	0.26	0.14	0.06	0.32	0.05
ILMN_1712678	RPS27L	0.174	0.0318462	-0.647436	0	1	0	0	-0.06	0.13	-0.05	0.46	0.26	0.15	-0.52	0.44	-0.1	-0.17	0.23	0.22	-0.24	-0.06	1.05	0.29	0.26	-0.04	-0.07	-0.13	0.26	0.24	0.68	0.51	0.04	-0.01	0.29	0.4	0.42	0.39	-0.01	-0.1	0.61	0.04	0.05	0.5	-0.15	-0.3	0.27	0.41	0.53
ILMN_1699772	RRAGD	-0.903333	-1.10015	0.554103	0	1	2e-06	0	-1.35	0.08	-2.17	-1.37	-0.56	-0.56	-1.55	0.06	-1.89	-1.29	-0.22	-1.45	-1.3	-0.97	-0.78	-2.12	-0.26	-0.71	-0.94	-0.49	-0.5	-0.97	-2.81	-0.3	-3.03	-1.35	-0.96	-2.06	-1.81	1.19	0.41	-1.88	-0.6	-0.19	-0.74	1.62	-0.66	-1.71	-0.26	1.02	-2.04
ILMN_1791097	RSBN1	0.194889	-0.118462	-0.358462	0	0.073735	3.9e-05	1	0.57	0.43	-0.49	-0.13	0.75	0.16	0.14	-0.6	-0.26	0.02	0.15	-0.05	0.69	0.63	-0.19	0.62	0.63	-0.21	0.33	0.34	0.82	0.08	0.55	0.03	0.11	0.36	-0.22	0.67	0.07	-0.2	0.16	0.26	-0.06	0.61	0.3	0.19	-0.06	-0.11	0.34	0.06	0.99
ILMN_1682494	RSRC1	-0.538889	-0.0566154	0.286154	0	0.001591	0	1	-1.06	-1.2	-1.05	-0.82	-1.55	-0.87	-0.13	-1.59	-1.18	0.08	-0.12	-0.84	-0.85	-1.11	0.16	-0.49	-0.59	-0.2	-0.48	-0.05	-0.4	-0.6	-0.55	-0.71	-0.33	-0.21	-0.38	-0.59	0.04	-0.59	-0.38	0.01	-0.51	0.2	-0.31	-0.38	-0.7	-1.29	-0.07	-0.74	0.02
ILMN_1687326	RTN1	-0.272222	-2.30585	-4.97949	0	0.179382	0	8.3e-05	-5.07	0.61	2.05	2.51	-2.55	0.36	-2.74	-5.07	0.39	2.66	1.57	1.29	1.32	3.4	-1.34	1.34	-1.97	0.12	0.86	-5.07	0.27	-0.52	2.94	-5.07	2.76	-1.34	1.75	2.91	1.6	-2.02	1.59	-1.65	-0.16	-1.83	-3.95	-5.07	0.94	1.71	0.62	-0.42	-5.07
ILMN_1756928	RTN1	0.383333	-1.42338	-2.39359	0	0.001234	0	1	-1.32	1.71	0.78	1.88	0.8	-0.18	-1.7	-1.24	-0.25	0.72	1.17	0.7	-0.35	1.88	-0.22	0.4	-0.16	1.42	0.53	-2.84	1.68	-0.27	3.21	-1.19	2.42	-0.77	1.3	2.41	1.62	-1.32	2.05	-0.67	0.69	-0.23	-1.18	-1.07	-0.06	1.64	0.49	0.77	-2.78
ILMN_1749115	RTN2	0.09	-0.254923	-1.38385	0	1	1.3e-05	0.00261	0.28	0.88	0.29	0.89	-0.24	0.77	0.64	0.43	-0.05	1.5	-0.15	1.56	-0.16	-1.57	1.63	0.5	0.81	0.81	-0.93	0.7	1.39	-1.1	1.53	-1.08	1.2	1.52	1.13	-1.6	0.1	-0.09	-0.34	-0.56	-1.19	0.42	-0.97	-0.56	-0.8	-1.18	-0.01	-1.43	0.15
ILMN_1748983	RTN4	-0.0524444	-0.606769	-2.74846	0	1	0	0	-1.6	-3.99	-1.54	-0.36	-1.92	-0.99	-0.55	-1.83	-0.8	-0.08	0.43	0.35	-1.14	-0.48	-0.35	-0.27	-1.7	-3.94	0.72	1.89	-0.52	-0.99	1.87	-0.88	1.65	2.33	1.01	1.14	2.57	-0.54	1.36	1.74	-0.44	1.26	0.01	-1.15	0.18	-1.73	1.45	1.52	1.01
ILMN_1798465	RYK	0.130889	-0.291231	0.0464103	0	0	1	0.091807	-0.05	0.5	-0.06	-0.19	0.26	0.07	0.18	-0.25	-0.02	-0.1	0.06	0.32	0.44	-0.03	0.04	0.18	0.17	0.22	0.32	0.44	0.32	0.12	0.37	0.24	0.21	0.27	-0.15	0.33	0.03	0.22	-0.04	0.07	-0.04	0.02	0.38	0.34	0.09	0.19	-0.16	0.22	0.25
ILMN_1752793	SAP18	-0.0786667	0.152462	-0.948974	0	1	4e-06	0	-0.15	0	-0.07	-0.13	0.2	0.23	0.01	-0.34	-0.58	-0.19	-0.47	-0.04	-0.04	0.18	-0.57	0.34	-0.33	-0.41	-0.34	0.15	0.18	0.02	-0.09	-0.01	-0.49	0.24	-0.43	0.28	0.38	-0.45	0.36	-0.06	-0.16	0.37	-0.05	-0.47	-0.08	-0.58	0.42	0.4	0.38
ILMN_1728907	SCAMP1	0.105556	0.0432308	-0.413846	0	1	3.6e-05	0.0001	-0.17	0.45	0.23	0.05	0.58	0.32	0.08	-0.14	0.73	0.05	-0.07	0.2	-0.04	0.27	0.23	0.36	0.56	-0.05	0.2	0.17	0.9	0.02	0.33	-0.39	0.04	0.03	-0.11	0.37	0.15	-0.4	0.23	0.06	0.31	0.18	-0.12	0.08	-0.23	0.18	0.14	-0.36	-0.51
ILMN_1795839	SCCPDH	0.0457778	0.0703077	-1.85821	0	1	0	0	0.36	-0.2	-0.08	0.17	-0.46	-0.21	0.19	-1.79	0.89	0.59	-0.64	1.37	0.06	0.08	0.33	-0.51	-1.48	-0.18	0.03	0.09	-0.76	-0.91	-0.27	0.23	0.6	0.46	0.21	-0.6	1.69	0.64	-0.21	1.29	-0.19	-0.06	-0.33	-0.05	0.32	0.16	0.53	-0.29	0.11
ILMN_1767470	SCPEP1	-0.245778	-0.944769	0.47641	0	0.013072	0.00464	0	0.3	0.12	0.18	-0.44	-0.26	0.51	0.41	0.2	-0.69	-1.05	0.09	-0.43	-1.43	0.05	-0.73	-0.16	-1.62	-0.12	-0.3	0.09	-1.66	-0.3	-0.54	0.55	-0.35	0.03	0.38	-0.83	-0.54	-0.01	0.09	-0.37	0.18	0.79	0.17	0.04	-0.87	-0.15	-1.13	0.32	-0.11
ILMN_1662016	SCRN2	0.128444	-0.0667692	-0.725128	0	1	0	0.000257	0.03	0.39	0.75	1.12	-0.24	0.73	-0.6	0.9	1.2	0.61	-0.15	0.39	-0.59	0.36	-0.25	0.4	-0.26	0.25	-0.4	0.83	0.09	-0.92	0.2	-0.3	0.32	0.13	-0.1	-0.64	-0.07	-0.05	0.08	-0.06	-0.14	-0.41	0.04	0.19	0.52	0.53	0.27	1.05	-0.3
ILMN_1726496	SEL1L	0.0791111	0.0109231	-0.695385	0	1	0.00021	0.001234	0.59	0.66	0.2	-0.12	0.21	0.23	-0.26	-0.71	-0.39	-0.14	-0.16	0.12	-0.54	-0.1	0.48	0.49	0.89	0.41	-0.03	0.8	0.08	-0.23	0.03	-0.22	-0.01	-0.13	-0.46	0.49	0.35	-0.59	0.04	-0.04	0.63	0.73	0.03	-0.32	0.12	0.21	1	-0.08	-0.41
ILMN_1746368	SELT	0.0484444	0.207846	-0.89	0	1	0	0	-0.26	-0.26	-0.27	-0.38	-0.6	-0.03	-0.21	-0.27	-0.5	0.28	0.15	0.22	0.02	0.35	0.57	0.74	0.97	-0.64	0.16	0.21	0.82	0.05	0.25	0.07	0.55	0.18	-0.47	0.54	0.38	-0.34	0.29	0.12	0.03	-0.09	-0.28	-0.42	0.51	-0.28	0.64	-0.52	0.37
ILMN_1750092	SEPSECS	0.00555556	0.187538	-0.864872	0	1	0	0	0.07	0.33	0.4	0.65	0.42	0.26	-0.21	-1.2	0.46	0.35	0.07	0.02	1.03	-0.03	-0.16	-0.01	0.47	-0.51	0.06	0.27	-0.19	-0.28	0.58	-1.03	0.5	0.29	-0.13	0.31	0.16	-0.59	-0.12	-0.24	-0.17	0.54	-0.43	-0.87	-0.14	0.39	0.42	-0.53	-0.38
ILMN_1659953	SEPT3	-1.98978	-0.697231	0.660769	0	9e-06	0	0.000106	-1.95	-1.18	-1.09	-1.91	-2.51	-2.92	-2.94	-2.52	-2.35	-2.44	-1.84	-1.69	-0.67	-1.96	-2.1	-2.24	1.03	-1.28	-1.86	-2.42	-1.37	-1.76	-1.87	-2.27	-2.62	-3.08	-1.91	-3.1	-1.78	-2.68	-2.78	-2.22	-2.01	-2.03	-2.85	-0.25	-2.64	-1.86	-1.79	-2.86	-2.27
ILMN_1746673	SEPT3	-2.75667	-1.03785	0.701026	0	2.6e-05	0	8.8e-05	-2.17	-1.68	-2.13	-2.98	-3.48	-4.01	-3.53	-4.05	-4.41	-3	-2.11	-2.12	-1.03	-2.67	-3.8	-3.66	1.44	-1.77	-1.95	-3.61	-1.76	-2.04	-3.27	-3.1	-3.65	-4.68	-2.64	-3.26	-2.43	-3.7	-4.23	-3.46	-2.72	-2.83	-3.77	0.31	-3.08	-2.32	-2.34	-3.8	-3.35
ILMN_1801934	SERTAD3	-0.00511111	0.269538	-0.824872	0	0.962821	0	0	0.67	-0.03	-0.41	0.04	0.17	-0.52	-0.85	-0.01	-0.19	-0.27	-0.13	-0.08	0.32	0.65	-0.29	0.39	0.42	-0.16	0.01	-0.37	0.04	-0.65	-0.32	-0.2	0.16	0.19	0.37	0.83	0.39	0.14	-0.53	-0.16	0.14	0.04	0.56	-0.53	0.08	-0.41	-0.01	-0.48	0.46
ILMN_1724504	SETD3	0.206222	-0.121385	-0.304615	0	0.000332	1e-06	1	0.53	0.5	0.35	0.13	0.48	0.32	-0.01	0.11	0.54	0.36	0.17	0.06	0.08	0.48	-0.36	0.37	0.14	0.26	0.39	0.31	0.48	0.09	0.07	-0.09	0.01	0.18	-0.02	0.42	0.23	-0.16	0.39	0.08	0.44	0.05	0.37	0.54	0.41	0.29	0.13	0.37	-0.7
ILMN_1761996	SFRS5	0.433111	-0.229077	-0.541795	0	0	0	0.669508	0.14	0.09	0.51	0.51	0.95	0.69	-0.45	-0.26	0.28	-0.03	0.31	0.49	0.65	0.14	-0.44	0.25	0.69	0.05	1.26	1.21	0.85	0.4	1.02	0.07	0.4	1.04	0.53	0.71	0.71	0.27	0.72	0.52	0.65	0.54	0.87	-0.29	0.29	1.01	0.42	0.13	0.14
ILMN_1795976	SFXN2	-0.0228889	0.0835385	-1.4841	0	1	0	0	0.62	0.28	1.01	1.73	-0.07	0.72	-1.3	-0.58	0.71	0.3	0.76	0.49	0.84	0.62	-0.13	0.47	0.01	-2.23	1.44	-0.43	-0.86	-0.43	0.75	-0.12	0	0.1	-0.05	1.34	0.74	-2.41	0.51	-0.17	-0.11	0.01	-1.48	-0.43	-0.12	-1.25	-0.07	-1.62	-1.29
ILMN_1746699	SGOL2	-0.833111	0.00815385	0.404872	0	0	0	0.228471	-0.33	-0.63	-1.49	-0.76	-0.63	-0.53	-0.84	-2.32	-0.35	0.12	-0.54	-0.89	-0.19	-1.26	-0.99	-0.28	-1.27	0.44	-1	-1.15	-0.72	-1.87	-0.45	-0.92	-0.06	-0.92	-1.24	-0.7	-1.15	-1.06	-1.25	-0.46	-1.02	-0.54	-1.8	-0.71	-1.02	-1.48	-0.49	-1.61	0.5
ILMN_1779171	SGSM2	0.380222	-0.278923	-0.666154	0	2.8e-05	0	1	0.17	0.46	0.7	0.27	0.7	0.29	0.02	-0.18	0.69	-0.11	0.42	1.07	0.86	-0.45	-0.75	0.38	0.45	0.09	0.33	0.85	0.43	-0.15	0.73	-0.07	0.43	0.92	0.5	0.55	0.51	-0.18	0.63	0.51	-0.91	0.9	0.75	0.37	0.03	1.81	0.59	-0.2	0.46
ILMN_1762540	SHQ1	0.0855556	0.0281538	-0.423077	0	1	5.5e-05	0.00611	0.03	0.17	0.47	0.79	-0.24	0.29	0.12	-0.4	0.28	0.22	-0.22	0.1	-0.02	0.3	-0.16	0.53	-0.56	-0.17	-0.01	-0.34	-0.35	0.12	0.65	0.05	0.15	0.08	-0.16	0.27	0.43	-0.38	0.14	0.17	-0.48	-0.32	0.29	-0.18	0.41	0.42	0.29	-0.62	0.4
ILMN_1763442	SHROOM4	0.469778	-0.784615	-0.643077	0	0	0.000732	1	-1.13	0.6	-0.41	-1.13	0.58	-1.13	0.42	0.43	1	-1.13	-0.92	-0.09	0.11	2.09	1.54	0.3	0.6	-0.27	0.93	1.81	0.6	1.84	0.47	0.41	-1.13	0.12	-0.55	0.57	1.4	0.18	0.08	1.1	0.44	0.14	2.66	-1.13	0.96	3.21	1.27	1.4	-1.13
ILMN_1736965	SIGIRR	-0.046	-0.0170769	-1.40641	0	1	1.4e-05	0	-0.69	-1.82	-1.54	-0.84	-1.09	-0.32	1.01	-1.15	-1.43	1.05	0.11	1.05	0.94	0.72	0.31	1	0.86	0.5	0.35	-0.02	0.81	0.09	1.19	0.14	0.42	0.92	0.72	0.96	1.12	0.34	0.59	1.06	0.95	0.36	-1.37	-2.51	-1.01	-1.53	-0.22	-2.17	-1.58
ILMN_1807981	SIGIRR	0.0617778	0.0953846	-0.842051	0	1	2.5e-05	1e-06	0.51	0.64	0.75	0.29	0.5	0.51	0.2	0.02	0.72	0.2	-0.43	-0.03	0.52	0.72	-0.61	0.49	0.06	-0.33	-0.23	-0.48	0.22	0.14	-0.3	0.11	-0.66	-0.05	-0.51	0.04	-0.54	-0.07	-0.45	-0.38	0.06	-0.14	-0.4	-0.76	1.34	0.66	0.26	-0.47	-0.21
ILMN_1678729	SIL1	0.160222	-0.0721538	-0.584103	0	1	7e-06	0.084794	0.24	0.38	0.46	0.44	0.72	0.22	0.12	0.75	1.04	0.2	0.16	0.03	-0.64	-0.17	0.34	0.43	0.2	0.58	0.01	0.07	0.16	-0.21	0.96	0.01	0.42	0.6	0.32	0.54	0.33	-0.23	0.26	0.22	-0.11	-0.76	0.12	-0.23	-0.19	0.33	0.41	-0.03	-0.75
ILMN_1711766	SKP1A	-0.0748889	0.284923	-0.732051	0	0.006048	0	0	-0.28	0.09	-0.17	-0.03	0.74	-0.06	-0.38	0.16	-0.16	-0.11	-0.3	-0.73	-0.1	-0.15	-0.14	0.45	0.4	-0.55	-0.24	-0.05	0.59	-0.05	-0.14	-0.48	-0.08	-0.06	-0.24	0.65	0.03	-0.67	0.11	-0.27	-0.14	0.28	-0.09	-0.64	0.05	-0.66	0.39	-0.38	0.55
ILMN_1665538	SKP2	-0.796	-0.351077	0.627692	0	0.000696	0	0	-0.48	-0.54	-0.75	-0.91	-0.88	-0.89	-0.97	-1.15	-0.6	-0.47	-0.37	-1.12	-0.5	-1.26	-0.42	-0.92	-1.11	-0.65	-0.74	-1.08	-0.97	-0.79	-1.18	-0.86	-0.73	-1.01	-0.92	-0.6	-1.32	-1.09	-0.92	-0.86	-0.68	-1.04	-0.61	-0.12	-0.82	-0.92	-0.83	-0.23	-0.19
ILMN_1791002	SKP2	-1.42822	-0.543077	0.758462	0	0.00071	0	0	-2.06	-2.56	-2.56	-2.56	-2.56	-2.56	-1.23	-1.41	-1.42	-0.3	-0.71	-1.91	-1.3	-2.56	-0.14	-0.95	-1.54	-0.7	-1.12	-2	-1.6	-1.89	-1.92	-1.48	-0.84	-1.92	-0.54	-1.58	-0.31	-0.51	-1.37	-0.86	-0.03	-1.23	-2.56	-1.19	-2.1	-2.56	-2.56	-0.61	-0.64
ILMN_1782938	SLC16A10	-1.51978	-1.678	0.460513	0	1	0	0	-1.66	-0.58	-2.11	-1.28	-0.19	-3.04	-2.25	-0.08	-2.25	-1.16	-0.79	-1.1	-3.04	-2.33	2.14	-3.04	-2.11	-3.04	-1.04	-2.54	-1.68	-2.19	-0.98	-1.47	-0.94	-3.04	-1.31	-3.04	-3.04	2.05	-2.83	-2.14	-2.77	0.35	-0.76	0.39	-2.29	-2.72	-2.78	-1.01	-1.51
ILMN_1698996	SLC19A1	-0.619778	0.0109231	0.259487	0	7e-06	0	1	-0.24	-0.77	-0.42	-0.33	-0.37	-0.42	-1.03	-0.42	0.27	0.03	-1.15	-0.56	-0.7	-0.66	-0.53	0.47	-0.55	-1.44	-1.16	-0.53	-0.04	-0.12	-1.13	-0.73	-0.22	-0.69	-1.07	-0.52	-0.85	-0.84	-0.29	-0.5	-0.05	-0.26	-1.27	-1.32	-1.31	-1	-0.22	-1.39	-1.72
ILMN_1815581	SLC22A18	0.129111	0.00138462	-1.01103	0	1	0	3e-06	1.39	0.43	1.07	1.4	0.52	0.52	-0.53	1.08	0.5	0.57	-0.55	0.53	-0.77	0	-0.18	0.51	-0.3	0.08	0.37	-0.89	0.82	-0.05	0.89	-0.31	0.51	-0.03	0.4	0.28	0.49	-1.26	-0.54	0.6	0.6	-0.5	-0.15	-0.25	-1.56	0.24	0.06	-0.8	-0.97
ILMN_1699357	SLC22A5	0.122	0.13	-1.04462	0	1	0	0	0.94	0.17	0.8	0.22	0.54	0.45	-1.01	-0.63	0.52	0.24	-0.25	0.26	0.41	0.23	0.06	0.35	0.24	-0.18	0.38	0.19	0.6	0.36	0.04	-0.03	-0.14	0.41	-0.37	1.25	0.31	-1.12	-0.25	-0.08	0.22	0.29	-0.23	-0.4	0.05	0.29	0.21	-0.28	-0.02
ILMN_1747395	SLC24A1	0.152889	0.0170769	-0.681795	0	1	0	2e-06	-0.27	-0.03	0.53	0.62	0.16	0.44	0.64	-0.15	0.2	0.54	-0.06	0.03	-0.3	-0.29	0.51	0.14	-0.71	-0.15	-0.34	0.29	0.04	-0.27	0.52	0.21	0.3	0.36	-0.41	0.09	0.42	-0.28	0.77	0.15	-0.6	0.26	0.59	0.5	0.06	0.42	0.66	-0.14	0.29
ILMN_1668012	SLC25A13	-0.604	-0.204462	0.367949	0	0.153341	0	0.000488	-1.01	-0.07	-0.4	-0.61	-0.6	-0.4	-0.67	-0.48	-0.22	-0.58	-0.98	-0.83	-1.09	-1.23	-0.35	-0.69	-0.01	0.29	-1.23	-0.7	-0.62	-1.02	-1.84	-1.22	-0.72	-0.66	-1.02	-1.27	-1.15	-0.48	-0.47	-1.31	-0.63	-0.47	-0.25	0.56	0.07	-0.1	0.16	-0.57	-0.34
ILMN_1768251	SLC25A26	0.0811111	0.0289231	-0.519231	0	1	3.6e-05	0.000388	0.59	0.21	0.88	0.49	0.61	0.63	0.21	0.42	-0.03	-0.24	-0.06	0.05	0.13	-0.3	-0.44	0.7	0.41	-0.37	0.05	0.25	0.34	-0.21	0.37	-0.29	0.57	-0.01	-0.42	0.58	0.23	-0.27	0.16	-0.35	0.18	-0.25	0.18	0.14	0.13	-0.07	-0.13	0.54	0.23
ILMN_1724612	SLC25A35	0.153556	-0.101538	-1.84718	0	1	0	0	-0.28	0.2	1.74	0.75	0.79	0.82	-1.53	0.58	1.55	-2.12	-0.86	1.24	-0.51	-0.95	-0.34	-0.06	0.89	0.21	-0.3	0.83	-0.01	-0.85	-0.14	-0.94	-0.21	0.89	0.53	-0.11	0.06	-2.71	0.07	0.63	-1.44	0.76	0.5	-0.02	-0.3	2.82	1.24	-0.38	0.46
ILMN_1781231	SLC25A38	-0.0664444	0.124615	-0.675128	0	1	0.147468	0.000146	0.54	0.37	0.18	0.57	0.17	0.64	-0.27	0.8	0.5	-0.42	-0.27	-0.27	-0.57	0.23	-0.1	0.66	0.91	-0.04	-0.47	-0.5	0.95	-0.25	0.19	-0.05	-0.22	-0.1	0.38	0.34	-0.05	-1.01	-0.31	-0.23	-0.31	-1.17	-0.49	-0.74	-0.1	-0.13	-0.19	-0.61	0.18
ILMN_1802348	SLC36A4	-0.912667	-0.822769	0.539744	0	1	1e-06	5e-06	-2.65	-0.52	-1	-0.89	-0.44	-1.17	-0.8	0.46	-0.7	-2	-0.35	-0.35	-2.89	0.21	0.65	-2.39	-0.47	-0.98	-1.49	-1.59	0.72	-2.35	-3.45	-0.96	-0.71	-1.12	-1.28	-2.79	-3.81	0.03	-0.8	-1.43	-0.14	-0.02	0.08	0.76	1	-1.16	-0.81	-0.05	-1.02
ILMN_1745770	SLC6A14	-2.646	-4.18969	-0.0358974	0	0.002879	0.000939	0	-2.95	0.87	-1.5	-3.28	1.14	-5.16	-3.08	-2.75	-4.42	-2.84	-4	-2.3	-3.76	-5.21	-2.79	-1.75	-2.53	-1.7	-2.85	-2.39	-5.21	-0.97	-5.21	-3.4	-4.72	-2.08	0.15	-1.97	-5.21	2.05	-2.56	-5.03	-4.15	-1.58	-3.69	0.45	-5.21	-2.61	-5.21	0.43	-0.57
ILMN_1723287	SLC6A16	-2.15422	-1.56354	0.47641	0	1	0	1e-06	-2.31	-0.95	-3.1	-3.1	-0.78	-1.61	-3.1	-2.97	-3.1	-3.1	-1.82	-3.1	-3.1	-3.1	-3.1	-2.72	-3.1	-2.3	-1.66	-1.74	-3.1	-1.95	-3.1	-2.31	-3.1	-3.1	-3.1	-1.93	-3.1	-3.1	-2.04	-2.48	-2.22	-3.1	-0.88	-0.09	-0.9	-1.35	-1.92	0.05	0.43
ILMN_1781400	SLC7A2	-0.304667	-0.373231	-4.94615	0	1	0	0	1.2	0.93	0.81	0.7	0.95	0.77	0.94	1.77	0.35	1.53	0.63	0.8	1.13	1.32	1.7	1.18	1.19	0.96	-4.74	-1.88	1.16	1.37	-7.89	0.94	0.58	-0.54	-0.23	0.99	-1.25	-4.81	-0.44	-2.15	1.62	-0.76	0.15	1.01	0.63	0.25	-4.59	-2.31	-1.69
ILMN_1774229	SLC7A4	0.200889	-1.18215	-2.22513	0	0.013925	0	0.598074	3.17	-0.09	1.46	-2.56	0.94	2.27	0.69	0.72	0.87	1.74	-0.17	1	-0.85	-1.39	-0.48	1.47	0	0.53	-0.25	0.71	-1.09	-1.46	-1.92	-1.53	0.08	1.66	0.48	-1.35	1.65	-1.11	1.84	1.08	1.97	1.16	-1.44	-2.24	-2.22	1.52	2.39	0.5	-0.32
ILMN_1807894	SLC7A8	0.256444	-0.0292308	-1.99205	0	1	0	0	-0.39	0.77	1	1.31	0.36	0.78	-0.1	1	0.32	0.2	-0.06	-0.35	-0.73	0.97	0.25	0.6	-0.16	-0.59	-0.17	-0.17	-0.09	0.07	0.5	0.64	0.02	1.31	-0.25	0.95	-0.05	0.26	-0.42	-0.41	1.13	0.5	-0.03	-0.55	1.59	0.73	-0.01	-1.17	-0.46
ILMN_1783120	SLMAP	0.2	-0.0964615	-0.403077	0	0.102489	0	1	0.09	0.57	0.14	0.54	0.06	0.45	-0.08	-0.34	0.55	0.32	0.01	0.41	0	-0.01	0.45	0.33	0.38	0.46	0.4	0.39	0.13	0.17	0.29	-0.02	0.49	0.13	0.28	-0.01	0.37	-0.13	0.14	0.05	0.25	-0.32	0.52	0.26	0.23	0.35	0.35	-0.21	0.09
ILMN_1803522	SLMO2	-0.556222	0.240615	-0.185897	0	0	1	0.587603	-1.28	-2.23	-0.52	-0.7	-0.88	-0.37	-0.12	-1.18	-0.32	0.45	-0.52	-0.1	-0.12	-1.27	0.01	-0.05	-0.51	-0.73	-0.77	-0.76	0.04	-0.93	-0.76	-1.48	0.44	-0.11	-0.37	-0.76	0.14	-1.02	-0.34	-0.34	-0.25	-0.91	-0.79	-0.47	-0.99	-0.72	-0.03	-0.92	0.37
ILMN_1742224	SLTM	0.0786667	0.00676923	-0.520769	0	1	0	0.000759	-0.48	0.17	0.43	-0.25	0.17	0.45	-0.25	-0.74	-0.16	-0.2	-0.19	-0.19	0.3	-0.36	-0.56	-0.09	0.26	-0.18	0.5	0.51	0.11	-0.03	0.21	-0.28	-0.16	0.34	-0.35	0.58	-0.11	-0.26	0.08	0.18	0.03	0.64	0.36	-0.08	0.67	1.09	0.14	0.07	0.5
ILMN_1705080	SLURP1	-1.78022	-1.37308	0.265128	0	1	0	1.7e-05	-1.11	-1.42	-0.63	-0.74	-1.28	-2.31	-0.7	-1.8	-1.06	-1.55	-1.46	-2.51	-2.8	-1.83	-1.97	-2.17	-2.73	-1.69	-2.39	-2.23	-1.65	-2.08	-1.34	-1.23	-0.98	-2.42	-1.53	-2.8	-2.8	-0.39	-2.56	-2.44	-1.62	-1.57	-2.8	-1.41	-1.58	-2.75	-1.18	-2.31	-1.56
ILMN_1674551	SMAD5	0.016	0.0561538	-0.520769	0	1	0.004745	0.000516	-0.84	-0.18	-0.24	-0.45	0.36	-0.29	-0.01	-1.01	-0.31	-0.14	-0.13	-0.08	0	0.39	0.1	0.37	0.39	0.02	-0.03	0.07	0.26	0.11	-0.2	0.26	-0.01	-0.19	-0.4	0.14	-0.08	-0.46	-0.04	-0.07	-0.15	0.27	0.59	0.49	0.29	0.18	0.2	0.11	0.56
ILMN_1719641	SMOC2	-0.00222222	-0.601385	-2.9241	0	1	0	0	1.5	1.23	-0.88	-1.55	-2.4	0.6	1.85	3.15	-2.11	-0.14	-0.01	0.33	-0.65	0.43	-1.66	0.91	0.43	0.59	0.17	0.88	0.06	0.76	-0.4	0.86	-1.49	-0.67	-0.39	1.23	1.26	-0.53	1.35	0.68	-0.55	0.21	-0.45	-2.38	-0.47	-0.98	0.21	0.45	-2.4
ILMN_1804642	SMUG1	-0.034	0.169538	-0.618974	0	1	2e-06	0	-0.08	0.44	0.38	0.27	-0.1	0.12	-0.16	-0.51	0.26	-0.09	0.08	-0.07	0.08	-0.06	-0.09	0.52	-0.1	-0.18	-0.32	-0.17	-0.15	-0.59	0.39	0.21	-0.33	-0.1	-0.16	0.29	0.09	-0.25	-0.14	-0.45	-0.13	-0.32	0.02	-0.15	-0.15	0.06	-0.08	0.09	0.02
ILMN_1721605	SMYD2	-0.486222	-0.260462	0.436923	0	1	0	0.000413	0.06	-0.71	-0.65	-0.43	-0.79	-0.91	-0.16	-0.54	0.2	-1.45	-0.26	-0.49	-0.32	-0.75	-0.29	-0.42	-0.93	0.93	-0.61	-1.12	-0.03	-1.31	-0.95	-0.82	-0.28	-1.13	-0.16	-0.83	-0.5	0.23	-1.35	-0.06	0.01	0.17	-0.03	-0.05	-0.12	-0.31	-0.76	-0.33	-0.38
ILMN_1698478	SNAPC2	0.154667	0.0724615	-0.675897	0	1	4e-06	2e-06	0.69	0.53	0.46	0.63	0.77	0.08	0.3	-0.25	0.33	0.57	0.74	0.41	0.35	0.71	0.2	0.21	0.61	0.13	-0.16	-0.44	0.25	0	0.97	0.49	0.69	0.05	0.55	0.63	0.24	-0.36	0.06	0.47	0.64	-0.08	-0.57	-0.05	-1.34	-0.84	-0.04	-1.16	-0.86
ILMN_1771060	SNRPD2	-0.596444	0.0352308	0.172821	0	3e-06	4.3e-05	1	0.1	-0.09	-0.35	0.09	-0.01	-0.36	-0.17	-0.45	0.94	-0.38	-0.92	-0.89	-0.97	-1	-0.46	-1.05	-0.74	-0.86	-1.43	-1.01	-1.06	-0.08	0.54	-0.27	0.08	-2.08	-1.03	-1.75	-0.66	-1.89	-0.84	-0.46	-0.71	-0.1	-0.55	-0.03	-0.29	-1.1	-0.09	-0.33	-0.04
ILMN_1683562	SNRPG	-0.208	-0.146	0.276667	0	1	0	1.6e-05	-0.13	0.34	0.07	0.31	-0.16	0.06	-0.66	-0.43	0.04	-0.52	-0.31	-0.63	-0.67	-0.3	-0.08	0.12	-0.21	0.31	-0.23	-0.4	-0.83	-0.13	-0.2	-0.07	-0.16	-0.33	-0.63	0.02	-0.28	-0.29	-0.35	-0.38	-0.33	-0.28	-0.19	0.22	-0.18	-0.35	-0.06	-0.29	0.28
ILMN_1804051	SNX8	-0.539111	-0.171385	0.350513	0	0.064692	0	0.007339	-0.02	-0.19	-0.55	-0.44	-0.46	-0.63	-0.45	-0.19	-0.23	-0.69	-0.07	-0.7	-1.17	0.12	-0.15	-0.95	-0.09	0.21	-0.75	-1.05	-1.19	-0.64	-0.01	-0.18	-0.6	-0.6	-0.2	-1.14	-0.81	0.01	-1.06	-1.17	0.06	-0.72	-0.9	-0.03	-1.06	-0.86	-0.69	-0.38	-0.74
ILMN_1773459	SOX11	-3.04222	-2.898	1.07897	0	1	0	0	-2.98	-2.95	-3.26	-3.87	-3.41	-3.85	-2.08	-2.31	-2.05	-3.65	-3.34	-2.51	-2.79	-1.56	-3.01	-4.39	-2.44	-0.87	-3.13	-3.63	-2.79	-3.59	-3.78	-2.9	-3.37	-3.14	-3.07	-3.66	-2.79	-3.22	-3.14	-3.49	-2.77	-3.57	-1.61	-1.49	-1.51	-2.17	-4.95	-3.77	-3.18
ILMN_1687247	SPATA20	-0.0386667	-0.0696923	-1.20923	0	1	1e-06	6.3e-05	0.34	-0.03	0.61	0.47	0.7	0.5	-0.61	0.63	0.66	1.27	0.41	0.63	0.76	-0.53	-1.13	0.24	1.33	0.07	-0.54	-0.51	0.48	-1.02	0.5	0.35	0.66	-0.47	0.56	0.41	-0.68	-0.54	0.39	-0.02	-0.59	-0.55	-0.42	-0.45	-1.57	0.19	-0.17	-0.35	-0.73
ILMN_1665280	SPCS1	0.0953333	0.0864615	-0.459744	0	1	0	0	0.14	-0.02	-0.03	0.21	-0.08	0.33	-0.04	0.29	-0.12	-0.18	-0.12	0.24	-0.13	-0.61	0.33	0.19	-0.05	-0.06	-0.11	-0.13	0.25	0.3	0.06	0.2	0.11	0.27	0.34	0.09	0.51	-0.28	0.35	0.25	0.17	0.36	0.22	0.06	0.15	-0.1	0.45	-0.42	0.16
ILMN_1678391	SPEF2	-0.0355556	0.135692	-1.04692	0	1	0	0	-1.55	-0.63	1.25	0.33	-0.37	1.01	0.51	-1.55	0.73	-0.12	-0.53	0.17	0.29	-1.55	-0.62	0.34	-0.99	-0.42	-0.67	-0.21	0.07	0.66	0.39	0.13	0.06	-0.85	-1.23	-0.66	1	-0.11	0.78	-0.56	0.13	-0.08	-0.39	0.1	0.13	0.93	0.86	-0.13	0.59
ILMN_1729281	SPHK2	0.185778	-0.00938462	-0.516923	0	1	0	1.2e-05	0.4	0.3	1.08	0.45	0.43	-0.02	0.23	0.21	0.41	0.22	0.56	0.15	1.34	-0.42	-0.04	0.47	-0.2	-0.34	0.13	-0.36	0.61	-0.12	0.89	0.24	0	0.18	0.27	0.49	0.1	-0.22	0.74	0.25	0.06	-0.25	-0.49	-0.39	-0.18	0.67	0.16	-0.56	0.08
ILMN_1735250	SPRYD3	0.0564444	0.164154	-0.700513	0	1	0	0	-0.18	0.2	0.03	0.05	0.01	0.08	0	0.65	0.18	0	0	0.17	0	0.42	-0.1	-0.02	0.58	-0.24	0	-0.49	0.15	0.01	0.03	-0.17	-0.4	0.01	0.11	0.28	0.35	-0.3	0.17	-0.33	0.79	0.3	-0.28	-0.47	-0.02	0.03	0.6	0.13	-0.34
ILMN_1793241	SRD5A1	-1.37889	-0.859231	0.575641	0	1	0	2e-06	0.39	-1.36	0.16	-2.11	-1.62	-0.05	-0.59	-1.1	-1.42	-0.63	-2.02	-2.7	-0.5	-1.86	-0.71	-1.97	-1.15	-0.63	0.11	-1.56	-1.16	1.42	-2.56	-0.81	-3.11	-2.24	-1.04	-2.98	-1.73	-1.21	-1.87	-1.84	-1.18	-1.55	-2	-0.27	-1.36	-2.24	-1.36	-1.98	-1.66
ILMN_1657451	SRPK2	0.159556	-0.202615	-1.31205	0	1	0	5.6e-05	0.05	-2.27	-1.88	-0.09	-1.17	-0.47	1.28	-0.5	-1.92	-0.05	0.32	1.67	0.55	0.28	-1.16	1.1	1.07	-0.04	-0.32	1.12	0.72	-0.19	0.88	-0.11	1.7	0.93	0.11	0.63	1.91	0.56	1.72	0.99	0.01	1.07	-0.58	-0.65	-0.3	-0.55	-0.13	-0.93	0.93
ILMN_1755234	SSH3	0.238667	-0.00230769	-0.817179	0	1	0	1e-06	0.46	0.54	0.35	0.07	0.03	0.01	0.31	-0.38	0.35	1	0.45	0.47	2.43	0.4	1.2	0.25	-1.29	0.12	0.12	0.05	0.26	-0.18	0.41	0.16	0.54	0.85	0.66	0.39	0.47	0.06	0.29	0.59	0.42	-0.13	-0.33	-0.06	0.42	0.33	-0.23	-0.92	-0.42
ILMN_1681245	ST14	-0.421333	-0.755385	0.614615	0	1	6e-06	0	1.24	-0.37	0.75	0.2	-0.2	-0.17	-0.36	0.56	0.41	-0.31	-0.35	-0.12	-2.05	-0.3	-0.49	-0.02	-2.16	-0.41	-1.28	-1.88	0.58	-0.2	-0.24	-1.16	-0.06	-0.18	-0.05	-0.38	-0.38	-0.05	-0.36	-0.43	-0.75	-0.48	-1.94	-0.39	-0.47	-0.64	-0.3	-1.62	-1.08
ILMN_1717052	STARD10	-0.190889	0.161692	-1.66538	0	1	1e-06	0	-0.95	-1.01	-1.84	0.67	-1.04	-0.25	0.15	-1.23	-1.46	0.79	0.11	1.15	1.72	0.88	0.11	0.68	0.25	-0.77	0.08	-0.84	-0.11	-0.75	0.2	-0.11	-0.09	-0.1	0.84	0.5	0.78	-2.06	-0.36	0.45	1.3	-0.24	-1.79	-1.3	0.1	-1.06	-1.06	-2.2	-0.95
ILMN_1665311	STH	0.193333	-0.201385	-1.67615	0	1	0	0	0.22	-0.14	1.32	0.06	1.02	0.91	-2	-1.87	1.03	-0.6	-0.36	-0.13	1.92	1.76	-0.68	2.01	-0.08	0.58	1.51	1.12	1.37	0.46	-1.62	0.23	-0.55	1.04	-0.25	-0.5	-0.43	-2	-0.84	0.67	0.96	-0.12	-0.2	0.12	0.64	1.18	0.97	-0.68	-2
ILMN_1807232	STIL	-0.984444	-0.114	0.574359	0	0	0	1e-06	-1.08	-1.3	-0.73	-0.65	-1.09	-1.36	-2.19	-2.47	-0.78	-0.3	-0.82	-1.35	-0.5	-1.29	-0.86	-1.49	-1.33	-0.99	-0.73	-1.46	-1.17	-1.35	-0.88	-1.08	-0.73	-0.96	-1.14	-1.23	-1.29	-0.48	-1.35	-0.89	-0.98	-1.35	-0.7	0.41	-0.01	-0.53	-0.63	-1.91	-0.78
ILMN_1657796	STMN1	-1.06778	-0.257538	0.603846	0	0	0	4.3e-05	-0.46	-1.36	-1.3	-0.89	-1.74	-1.67	-1.42	-0.77	-0.94	-0.45	-0.58	-1.19	0.56	-0.97	-1.14	-1.96	-0.16	-1.42	-0.67	-1.63	-0.46	-1.06	-0.46	-0.9	-0.97	-1.37	-0.98	-0.81	-1.19	-1.43	-0.93	-1.17	-1.26	-0.95	-2.43	-0.19	-0.71	-1.74	-1.5	-1.66	-0.75
ILMN_1745593	STMN1	-1.08667	-0.383385	0.54641	0	0.067633	0	0.002167	-1.43	-3.11	-3.16	-0.81	-3.03	-2.41	-0.77	-1.76	-1.78	0.46	-0.6	-1.27	0.18	-1.58	-0.82	-0.92	-0.32	-1.33	-0.54	-0.65	-0.84	-1.31	0.22	-0.42	0.19	-0.49	0.03	-0.5	0.02	-1.43	-0.5	-0.48	-1.03	-0.21	-3.16	-1.2	-1.74	-1.85	-0.88	-1.98	-0.46
ILMN_1736054	SUB1	-0.189556	0.00876923	-1.10718	0	1	0.00552	1e-06	0.7	-0.21	0.64	-0.23	-0.32	0.21	-1.05	-0.87	0.24	-1.04	0.31	-0.81	0.52	-0.7	-1.25	-0.97	-0.36	-1.93	-0.5	-0.96	1.56	-0.78	1.08	-0.79	0.93	0.07	-1.43	1.11	-0.69	-1.74	1.2	0.41	0.79	0.47	-1.42	-0.69	-1.34	-1.37	0.9	-0.2	1.56
ILMN_1652379	SUCLG2	0.132	-0.0172308	-0.532308	0	1	2.2e-05	0.006033	0.3	-0.02	0.54	-0.07	-0.3	0.61	0.58	-0.94	0.05	0.43	0.05	0.47	0.05	0.03	0.61	0.45	-0.51	0.35	-0.02	0.46	-0.22	0.15	0.26	0.21	0.43	0.68	-0.03	0.09	0.65	0.32	-0.03	0.3	-0.03	-0.07	-0.08	0.9	0.3	-0.8	-0.17	0.03	0.44
ILMN_1803745	SUOX	0.176444	0.0126154	-0.915128	0	1	0	4e-06	0.12	0.52	0.73	0.46	0.28	0.51	0.33	-0.18	0.36	0.39	0.21	0	0.19	0.29	-0.52	0.58	0.08	0.24	0.12	0.34	-0.33	-0.13	0.81	-0.07	0.1	0.75	0.02	0.67	0.02	-0.72	0.56	0.14	-0.72	0.25	0.04	-0.27	0.06	0.43	0.72	0.08	0.18
ILMN_1781479	SUV39H1	-0.563556	-0.00815385	0.178718	0	0	4.3e-05	1	-0.68	-0.3	-0.02	-0.3	-0.12	-0.8	-0.8	-0.95	-0.31	-0.05	-0.13	-0.83	-0.21	-0.63	-0.91	-0.51	-1.11	-0.7	-1	-1.15	-1.06	-0.82	-0.04	-0.72	-0.22	-0.26	-0.62	0.08	-1.01	-0.79	-0.45	-0.76	-0.55	-0.74	-1.12	-0.33	-0.58	-0.47	-0.65	-0.84	-0.2
ILMN_1771261	SYNC1	0.292444	-0.146462	-1.33179	0	1	0	1.5e-05	-0.69	-0.62	0.44	0.51	-0.44	-0.04	0.7	-0.53	-0.8	0.36	-0.19	1.13	-0.67	0.36	0.25	0.32	0.11	0.21	0.73	0.26	0.26	-0.31	0.4	-0.42	0.73	0.14	0.07	-0.27	1.43	0.04	0.54	0.06	0.85	0.7	0.57	-0.82	1.44	0.79	0.97	0.49	0.42
ILMN_1727740	SYNCRIP	-0.454444	-0.181231	0.354103	0	1	0	0.006644	-0.73	-0.91	-1.49	-0.04	-1.23	-0.72	0.28	-0.78	-0.48	0.51	-0.64	-0.33	-1.36	-1.22	0.71	0.1	-1.21	-0.56	-0.88	-0.48	0.05	-0.8	-0.3	-0.84	0.46	-0.58	-0.19	-0.8	-0.28	-0.21	-0.13	-0.1	-0.95	-0.52	-0.7	0.3	-0.06	-0.67	-0.1	-0.65	-0.23
ILMN_1728496	SYT9	-0.180222	-0.439692	-2.09923	0	1	0	1e-06	-2.6	-1.67	1.88	1.18	0.61	-2.11	-1.42	-1.67	2.07	-1.71	-0.99	-1.97	0.45	1.22	-2.01	-0.69	-0.52	0.31	0.55	1.22	1.4	0.02	3.23	-1.27	2.34	-0.95	-2.18	1.49	-0.72	-1.61	0.3	-1.12	0.26	0.34	-0.06	-0.71	-0.63	0.78	0.72	-1.64	-0.97
ILMN_1750785	SYTL1	0.172889	-0.0358462	-0.976667	0	1	6e-06	0.000421	0.85	0.24	-0.01	0.42	-0.2	0.64	0.12	0.53	-0.22	0.34	-0.14	0.79	-0.1	-0.06	0.85	0.12	0.31	-0.08	0.21	-0.75	-0.15	-0.03	-0.05	0.45	0.53	0.39	0.74	-0.6	0.73	-1.62	0.06	0.47	1.09	0.24	-0.46	0.31	-0.24	0.76	0.19	-1.23	-0.45
ILMN_1651428	SYTL2	-0.292222	-0.0476923	-1.75256	0	1	0.003002	1e-06	-0.75	-0.83	2.12	-0.23	-0.34	-2.59	-2.59	-1.28	0.68	-2.59	-0.64	0.03	-1.27	0.84	0.51	-1.18	0.87	1.05	1.91	0.57	2.21	-2.2	1.26	-2.59	0.59	0.88	-1.06	0.2	-0.31	-2.59	-0.55	0.49	0.27	-0.56	0.24	-1.54	-1.5	0.98	-0.58	-2.59	-1.52
ILMN_1682929	SYTL2	0.119111	-0.0864615	-1.66	0	1	0	0	-0.54	-1.37	0.72	0.6	0.96	-1.75	-1.43	-0.03	0.92	-2.7	-0.33	0.79	-1.11	0.51	0.8	-0.99	0.42	1.16	1.33	1.15	1.73	-0.61	1.06	-1.29	1.12	0.91	0.28	0.36	0.7	-1.3	0.1	0.88	-0.24	0.31	0.98	-1.05	-0.56	1.96	-0.21	-1.84	-0.42
ILMN_1720623	SYTL3	-0.442667	-0.678	0.505897	0	1	2e-05	0	-0.23	0.77	0.12	-0.27	-0.31	0.44	-1.17	0.46	0.24	-0.83	-1	-0.35	-2.23	-0.95	-0.26	-2.21	-2.75	-1.21	-0.53	-0.62	-0.76	-0.87	-1.56	-0.36	0.02	0.05	-0.37	-1.45	0.01	0.43	-0.49	-0.36	-1.76	0.27	0.36	-0.05	0.76	-0.35	-0.12	0.36	0.32
ILMN_1719599	SYTL4	0.203333	-0.208154	-2.05462	0	1	0	0	-0.01	1.36	0.78	0.7	0.96	2.45	-1.09	-2.57	1.76	1.53	0.5	0	1.25	0.42	-1.52	1.87	1.36	0.36	-0.06	-0.04	-4	-0.8	1.67	-0.23	-0.2	0.28	0.06	1.88	0.1	-0.72	0.3	-0.26	0.49	0.98	0.2	-1.35	-2.16	1.25	1.1	-0.55	-0.69
ILMN_1694888	TAF2	-0.455111	0.0256923	0.14359	1e-06	0.014227	0.000666	1	-0.48	-1.56	-1.15	-1.05	-0.33	-0.82	-0.62	-1.26	-1.05	-0.13	-0.31	-0.2	0.34	-1.37	0.03	-0.49	-0.25	0.01	0.03	-0.08	-0.3	-0.6	-0.09	-0.97	-0.14	-0.47	-0.44	0.24	-0.06	0.5	-0.34	-0.02	-0.06	-0.17	-0.86	-0.94	-0.17	-0.87	-0.48	-1.16	-0.14
ILMN_1683948	TAF5L	-0.484	-0.106462	0.271026	0	0.183003	3e-06	0.936119	0.23	-1.07	0.02	-0.9	-0.84	-0.41	-1.11	-1.1	-0.36	0.11	-0.2	-0.66	-0.05	-0.34	0.55	-0.4	-1.01	-0.12	-0.11	-0.17	-0.72	-0.63	-1.16	-0.78	-0.67	-0.14	-0.57	-1.21	-0.46	-0.66	-1.19	-0.04	0.23	-1.21	-0.92	0.39	-0.63	-0.4	-0.13	-0.4	-0.54
ILMN_1693882	TAPT1	-0.0824444	0.124154	-0.885641	0	1	0.00024	1e-06	-0.28	0.4	0.96	0.23	0.53	0.84	-0.45	-0.35	0.5	-0.5	-0.52	-0.14	0.3	-0.15	-0.7	-0.34	0.08	-1.44	-0.56	0.37	0.62	-0.42	-0.09	-0.38	-0.21	0.31	-0.82	-0.3	0.5	0.4	0.19	-1.01	-0.84	0.14	0.05	0.07	0.25	0.28	0.36	-0.15	0.11
ILMN_1666498	TARS	-0.480444	-0.0787692	0.264615	0	0.004138	0	0.65707	0.51	-0.8	-0.74	-0.62	-0.51	-0.52	-0.21	-0.04	-0.35	-0.94	-0.52	-1.16	-0.59	-0.27	-0.31	0.06	-0.09	-0.38	-0.79	-0.42	0.09	0.34	-1.11	-0.65	-0.49	-0.64	-0.77	-0.4	-0.96	-0.78	-0.86	-0.77	-0.6	-0.4	-0.34	-0.25	-0.15	-0.9	-0.48	-0.72	0.11
ILMN_1692844	TBC1D19	0.0926667	0.0563077	-0.681282	0	1	2e-05	0.000639	0.27	0.01	0.39	-0.31	-0.2	0.04	0.84	0.04	0.23	0.69	0.13	-0.09	0.07	-0.1	0.74	0.06	0.14	0.23	0.48	-0.12	-0.23	0.27	0.42	-0.03	0.83	0.16	-0.17	-0.03	0.58	-0.91	0.57	-0.12	0.44	-0.14	0.12	-0.24	-0.39	-0.16	0.66	-0.52	-0.62
ILMN_1703891	TBC1D9	0.164	0.181692	-2.46282	0	1	0	0	-1.28	-0.24	0.1	-0.2	0.54	0.17	-0.2	-1.29	0.4	-0.26	0.01	-0.5	0.79	0.16	-0.52	0.44	0.65	-0.64	-0.12	0.82	0.17	-0.14	0.25	-0.3	0.38	-0.26	-0.67	-0.02	0.82	-0.53	0.72	0.08	0.25	0.45	0.82	0.68	0.73	1.41	1.53	-0.8	0.38
ILMN_1665526	TCEA2	0.096	0.141077	-0.857692	0	1	0	0	0.56	0.9	0.53	0.12	1.03	0.43	0.13	0.78	0.52	-0.2	0.11	-0.36	0.1	0.13	-0.81	-0.06	0.38	0.48	-0.24	-0.41	0.77	-0.2	0.66	0.17	0.24	0	0.39	-0.14	-0.16	-0.44	-0.13	-0.32	0.72	-0.19	0.06	-0.37	0.44	0.68	-0.11	-0.46	-0.8
ILMN_1768815	TCEA2	-0.0477778	0.151385	-1.07744	0	1	0.000333	0	-1.07	-1.82	-0.96	-0.67	-0.52	0.01	0.86	-0.34	-1.51	-0.04	-0.29	0.53	0.55	-0.42	0.4	0.48	0.06	0.15	-0.49	-0.06	0.48	0.29	0.84	0.39	0.88	-0.14	0.74	0.15	1.14	-1.1	0.91	0.2	1.37	0.34	-1.26	-1.72	0.36	-0.85	0.04	0.19	-0.94
ILMN_1749478	TCEAL3	0.0495556	0.172769	-1.39897	0	1	0	0	-0.7	-0.69	0.06	0.42	0.23	-1.2	-0.29	0.28	0.85	-0.56	0.39	1.22	-0.72	-0.31	-0.41	-0.76	1.2	-0.24	0.02	0.81	0.16	-1.57	1.72	-0.32	1.2	1.56	0.81	0.37	0.14	-0.9	-0.41	0.08	0.06	0.46	0.66	-0.51	-0.33	0.68	-0.54	-1.15	0.26
ILMN_1748625	TCEAL4	0.0762222	0.146154	-1.15923	0	1	0	0	-0.67	-0.47	0.33	0.63	0.56	-0.85	-0.44	-0.3	0.95	-1.32	-0.01	0.86	-0.44	-0.42	-0.99	-0.69	1.19	-0.17	0.02	0.97	-0.29	-0.68	1.43	-0.1	1.38	1.33	0.14	0.36	-0.08	-0.66	-0.19	-0.04	-0.44	0.71	0.76	-0.29	-0.03	1.22	-0.48	-0.57	0.69
ILMN_1799099	TEKT3	0.308889	-0.428615	-0.882821	0	0.024324	2e-06	1	0.96	-0.09	2.08	1.47	1.8	0.05	0.43	0.6	0.75	-2.15	-0.36	0.59	0.54	0.24	-1.49	-0.39	1.19	0.82	-0.22	-0.01	1.11	0.39	0.75	-0.53	0.63	0.55	0.31	-0.23	0.07	-0.34	0.39	0.35	-0.1	0.04	1.42	-0.67	0.05	1.78	0.41	-0.57	0.55
ILMN_1685042	TENC1	0.478667	-0.269231	-1.37	0	0.052588	0	3e-06	-0.17	1.01	0.35	1.14	0.66	0.46	-1.04	0.54	0.6	0.72	0.38	0.4	0.37	1.13	-1.39	-0.51	1.09	1.58	0.68	1.28	1.45	1.79	0.78	0.74	-0.23	0.78	0.24	1.19	-0.46	-0.2	-0.21	-0.34	0.27	0	1.04	-1.13	1.28	1.74	-1.63	2.11	-0.47
ILMN_1765246	TES	-0.419111	-0.722923	0.511282	0	1	4.8e-05	1.9e-05	-0.89	-1.85	-1.73	-1.39	-0.65	-0.96	0.32	-0.53	-1.5	0.34	0.41	-2.02	-0.37	-0.03	0.43	0.58	-1.86	0.95	-0.17	-0.9	-0.75	-0.26	-0.82	-0.13	-0.58	-0.33	-0.49	0.33	-0.32	0.13	0.75	-2.03	0.56	0.63	-0.91	0.02	-0.16	-1.03	-0.18	-0.48	-0.09
ILMN_1653529	TEX10	-0.477111	-0.376	0.56641	0	1	0	0	0.18	-0.19	-0.37	-0.24	-0.77	-0.13	-0.02	-0.21	-0.09	-0.14	-0.44	-0.9	-0.44	-0.69	-0.7	-0.35	0.08	-0.71	-0.16	-0.3	-0.45	-0.68	-0.31	-0.34	-0.36	-0.25	-0.56	-0.4	-1.16	-0.55	-0.94	-0.74	-0.49	-0.62	-0.31	-0.48	-0.69	-0.88	-0.79	-0.88	-0.15
ILMN_1781623	TEX264	0.0346667	0.0627692	-0.558974	0	1	3.8e-05	5.4e-05	0.52	0.7	0.68	0.41	0.1	0.42	-0.05	0.58	0.43	0.58	-0.06	0.16	-0.25	0.07	0.17	0.6	0.14	-0.12	-0.32	-0.4	0.21	-0.18	0.17	-0.17	0.05	0.25	-0.01	0.3	0.14	-0.35	0.09	0.18	0.02	-0.61	-0.54	-0.41	-0.78	-0.45	0.5	-0.56	-0.54
ILMN_1709044	TGIF2	-0.694444	-0.074	0.271282	0	0.003243	0	1	-0.89	-0.05	-1.66	-0.37	-0.06	-0.21	-0.86	-0.5	-0.04	-0.22	-0.45	-0.7	0.38	-1.05	-0.56	-0.15	-2.44	-0.72	-0.96	-0.9	-1.84	-0.81	-0.04	-0.88	-0.7	-1.01	-0.61	-0.76	-1.59	-0.79	-0.9	-1.12	-0.38	-0.54	-1.1	-0.75	-0.43	-0.8	-0.44	-0.68	0
ILMN_1746737	THSD4	-0.18	0.108154	-1.23718	0	1	0	0	-0.64	-0.05	-0.27	1.24	-0.17	-0.61	-0.84	-1.35	0.04	0.4	0.21	1.09	0.23	0.13	0.58	1.29	0.43	-0.99	0.37	-0.53	-0.45	-0.77	0.97	-0.06	0.38	-0.05	0.04	0.77	0.87	-1.35	-0.35	-0.2	-0.16	-0.28	-1.35	-1.11	-0.45	-1.35	-0.58	-1.35	-1.35
ILMN_1737168	THTPA	0.0228889	0.103385	-0.842821	0	1	8.3e-05	1e-06	0.35	0.91	0.5	0.78	0.15	0	-0.55	0.96	1.29	0.27	-0.17	-0.15	-0.5	-0.47	0.36	-0.06	-0.51	-0.49	-0.87	-0.38	-0.01	-0.76	0.08	-0.74	-0.26	0.22	-0.37	0.62	0.57	-0.86	0.7	-0.34	0.19	-0.38	0.01	-1.35	0.14	-0.45	0.6	0.49	0.13
ILMN_1781408	THYN1	0.236444	-0.451231	-0.0320513	0	0	1	0.065698	0.61	0.75	0.56	0.33	0.85	0.55	0.26	0.28	0.46	-0.22	0.11	-0.06	-0.47	0.09	-0.94	0.18	-0.52	-0.09	0.24	0.06	0.21	0.74	0.49	0.11	0.34	0.11	0.14	0.54	0.42	0	0.51	0.15	0.08	0.38	0.36	-0.03	-0.03	0.65	0.45	0.67	0
ILMN_1690066	TIGD2	-0.546667	-0.512462	0.665128	0	1	0	0	0.02	-0.04	-0.63	-0.81	0.04	-0.62	-0.87	-0.96	-0.47	-0.49	-0.78	-1.21	-0.72	-1.46	0.58	-0.32	0.12	-2.11	-0.34	-1.23	-0.49	-0.29	-0.59	-0.64	-0.75	-0.82	-0.34	-0.33	-0.75	-1.1	-0.55	-0.26	-0.86	-0.44	-0.51	0.46	-0.82	-0.47	-0.18	-0.4	-0.53
ILMN_1703984	TIGD6	0.120444	0.0573846	-0.810256	0	1	0	0	0.69	0.94	0.58	0.39	1.34	0.84	-0.07	0.16	0.73	0.51	-0.25	0.14	-0.31	0.63	0.01	0.7	0.46	0.15	-0.54	-0.04	0.18	-0.88	0.25	-0.42	0.35	1.04	-0.34	0.47	0.4	-0.67	0.25	0.06	-0.48	1.18	-0.34	-0.67	-0.14	-0.78	0.25	-1.47	0.81
ILMN_1722239	TIMM8A	-0.537556	-0.100615	0.263333	0	0.008878	0	0.948208	-0.8	-0.11	-0.12	-0.27	-0.11	0.21	-0.72	-0.45	0.24	-0.23	-0.57	-1.02	-0.27	-0.85	-0.24	-0.06	-0.82	-0.87	-1.24	-0.64	-1.06	-0.15	-0.63	-0.57	-0.57	-0.53	-1.43	-0.28	-0.62	-1.01	-0.36	-0.45	-1.1	-0.53	-0.78	0.32	-0.39	-1.14	-0.46	-0.49	0.14
ILMN_1761939	TIPIN	-0.616444	-0.0983077	0.350769	0	0.000826	0	0.183285	-0.45	-1.27	-0.79	-0.48	-0.71	-0.44	-1.2	-0.73	-0.63	0.3	-0.6	-0.62	-1.17	-1.5	0.26	-0.66	-0.41	-0.96	-0.94	-0.81	-1.24	-0.45	-0.52	-1	-0.12	-1.15	-0.81	-0.79	-0.12	-0.69	-0.85	-0.76	-0.18	-0.65	-1.27	-0.13	-0.42	-0.64	0.03	-1.04	-0.1
ILMN_1751572	TLE1	-0.420889	-1.02954	0.551282	0	1	2.5e-05	1e-06	-0.43	0.14	-0.91	0.44	-1.01	-0.85	-0.99	-1.5	-0.88	0.14	-0.67	-0.11	0.1	-2.21	0.48	-1.54	-2.48	-1.69	0.1	-1.13	-1.36	-0.31	-1.01	-0.43	0.67	-0.27	0.93	0.47	0.56	-0.52	-0.01	-0.56	-1.34	-0.87	-0.31	-0.38	-0.17	0.51	0.25	0.68	0.48
ILMN_1679798	TLR9	-0.739778	-0.142462	0.330513	0	0.007827	0	0.3328	-0.77	0.77	-0.63	0.93	-1.54	-0.74	-0.23	0.07	0.04	-1.05	-0.85	-0.18	-1.05	-1.19	-1.06	-0.66	-1.4	-0.73	-1.58	-1.2	-1.11	-0.65	-0.6	-1.02	-0.84	-0.72	-1.06	-1.58	-1.58	-0.11	-1.35	-1.41	-0.55	-1.58	-0.97	-0.52	-0.03	-0.77	-1.58	0.08	1.53
ILMN_1789970	TM9SF1	0.0504444	0.14	-0.567949	0	1	3.8e-05	0	0.01	-0.3	-0.16	0.21	-0.23	0.11	0.14	0.26	-0.39	0.77	0.14	0.43	-0.26	-0.43	0.35	0.56	-0.1	-0.22	-0.02	-0.01	0.02	-0.25	0.27	-0.25	-0.02	0.06	0.53	0.45	0.47	-0.33	0.29	0.04	0.39	0.44	-0.55	-0.7	-0.37	0.12	0.77	-0.79	-0.19
ILMN_1664750	TMBIM4	0.214222	0.100615	-0.872821	0	1	0	0	-0.43	-0.48	-0.07	0.09	-0.23	0.12	0.01	-0.23	0.71	0.19	0.5	1.09	0.16	0.16	0.19	0.19	-0.17	0.03	0.68	0.11	-0.4	0.26	0.36	-0.06	0.26	0.68	0.58	0.35	0.94	0.25	0.17	0.54	-0.16	0.53	0.51	-0.11	0.12	0.52	0.82	-0.01	0.17
ILMN_1693311	TMBIM6	0.0202222	0.190923	-0.619744	0	1	0	0	0.13	0.36	0.57	0.57	0.2	0.15	-0.32	0.19	0.14	0.1	0.08	0.15	-0.13	0.4	-0.24	0.15	-0.18	-0.38	-0.01	-0.16	0.17	-0.47	-0.18	-0.36	-0.14	0.17	-0.09	0.07	0.02	-0.3	-0.15	0.09	0.02	0.39	-0.34	-0.32	-0.2	0.13	0.26	-0.34	-0.01
ILMN_1724139	TMEM123	-0.282444	-0.793692	0.592051	0	0.266635	7.3e-05	0	-0.49	-1.8	-2.02	-0.48	-0.8	-0.97	0.12	-0.94	-2.03	0.41	-0.18	-0.41	-1.25	-0.73	-0.22	-0.08	-1.39	0.15	0.59	0.53	-0.87	0.02	-0.3	-0.24	0.31	0.51	0.24	-0.5	-0.59	0.27	0.29	0.47	-0.17	0.73	-0.44	-0.15	-0.66	-0.29	0.36	-0.62	0.15
ILMN_1663033	TMEM129	0.0613333	0.0403077	-0.627692	0	1	0.001331	6e-05	0.6	0.86	1.17	0.93	0.73	0.69	-0.17	0.81	1.32	0.36	-0.31	0.01	-0.09	0.55	-0.4	0.6	0.26	-0.67	-0.56	-0.12	0.74	-0.24	0.06	-0.79	-0.15	-0.13	-0.17	0.21	-0.21	-0.68	-0.36	-0.27	-0.29	-0.22	0.11	-0.34	-0.58	0.1	0.4	-0.06	-0.61
ILMN_1708110	TMEM144	0.208889	-0.0258462	-1.02077	0	1	0	1e-06	0.59	0.39	0.48	-0.01	0.51	0.68	-0.16	-0.12	-0.09	0.49	0.11	1.09	1.04	-0.77	1.24	0.1	0.39	0.23	0.69	0.1	0.97	0.37	0.24	-0.25	-0.13	0.07	-0.08	-0.2	0.83	-0.4	0.35	0.85	-0.08	0.11	0.01	0.38	0.04	-0.06	0.39	-0.45	-0.27
ILMN_1789112	TMEM145	-0.816222	-0.680923	-2.88744	0	1	1.1e-05	0	-0.39	0.1	0.17	-0.94	0.91	-0.56	-3.96	1.99	-0.56	-1.79	-0.84	1.58	0.6	-2.04	0.1	-1.73	3.79	-0.01	-0.71	-1.79	2.65	0.69	0.25	-1.44	-1.96	-1.07	-0.78	-0.83	-0.41	-3.52	-1.23	-0.2	-0.26	-3.26	-1.75	-2.2	-3.62	-0.47	-0.23	-3.13	-2.77
ILMN_1807580	TMEM161B	-0.0804444	0.138769	-0.423333	0	1	0.015825	0	0.21	-0.4	0.59	-0.03	0.28	0.61	-1.17	-0.29	-0.2	0.44	-0.35	0.09	0.26	-0.17	-0.08	-0.23	0.09	-0.23	0.06	0.2	0.39	-0.89	-0.23	-0.48	-0.03	-0.12	-0.23	-0.03	0.37	-0.78	-0.07	0.1	0.06	-0.3	0.13	0.2	0.06	0.03	0.49	-0.82	0.13
ILMN_1654629	TMEM175	0.120444	-0.00446154	-0.595641	0	1	2e-06	0.000591	0.26	-0.03	0.47	0.39	0.24	-0.02	-0.01	-0.06	0.37	0.29	0.58	0.54	0.01	0.2	-0.36	0.25	-0.13	-0.27	0.25	-0.12	0.19	-0.5	0.81	0.5	0.07	0.61	0.13	-0.52	-0.28	-0.14	0.37	0.21	0.08	-0.01	0.52	-1.06	-0.14	1.26	0.54	0.1	-0.83
ILMN_1789732	TMEM189	-0.610444	-0.0889231	0.21359	0	0.003072	0	1	-0.46	0.09	-0.01	-0.23	-0.08	-0.05	-1.45	0.04	-0.04	-0.52	-1.26	-1.27	-0.93	-0.14	-1.03	-0.45	-0.26	-0.93	-1.19	-0.65	-0.35	-0.81	-0.45	-1.51	-0.74	-1.44	-1.28	-0.75	-0.65	-1.14	-0.85	-1.26	-0.5	-0.78	-0.25	0.05	-0.2	-0.4	-0.13	0.43	-0.94
ILMN_1725880	TMEM194	-0.585111	0.162769	0.0828205	0	0	9e-06	1	-0.89	-1.19	-0.85	-0.46	-0.76	-0.09	-0.58	-1.32	-0.9	0.17	-0.91	-1.07	-0.11	-0.6	-0.91	-0.77	-0.97	-0.4	-0.1	-0.63	-0.39	-0.89	-0.36	-0.76	-0.4	-0.74	-1.42	-0.59	-0.71	-0.18	-0.92	-0.66	-0.14	-0.02	-0.89	-0.28	-0.04	-0.63	-0.18	-1.02	0.09
ILMN_1809639	TMEM26	0.359778	-0.998923	-2.25462	0	0.000976	0	9.4e-05	0.62	1.02	-1.55	-0.99	1.53	2.49	-1.63	0.54	1.55	0.39	1.6	-0.32	-0.14	2.08	-0.55	2.39	-2.86	-2.38	-0.45	1.35	1.3	0.79	1.83	-0.12	0.29	1.25	-0.66	1.46	0.93	-1.38	1.4	-0.65	1.12	1.36	-1.24	-1.1	-1.35	2.48	2.6	-0.58	0.05
ILMN_1678004	TMEM41B	0.182222	0.00969231	-0.553333	0	1	0	4e-06	0.22	0.2	0.8	0.26	0.22	0.33	-0.36	-0.65	-0.01	0.19	0	0.56	1.09	0.36	-0.9	-0.06	0.26	0.25	0.46	0.61	0.28	0.19	0.25	-0.12	0.5	0.28	-0.17	0.13	0.74	0	0.61	0.11	0.34	0.31	0.59	0.1	0.62	0.28	0.38	-0.59	-0.52
ILMN_1674985	TMEM51	-0.434444	-0.318	0.429744	0	1	0	4e-06	-1.66	-0.76	-0.07	-0.08	0.6	-1.27	-1.02	-0.11	-0.92	-1.11	0.1	-0.15	-0.69	0.12	0.11	-0.29	-0.02	-0.24	0.14	-1.5	-0.6	-0.59	-1.09	-0.05	-0.07	-0.52	0.37	-0.97	-1.15	0	-1.23	-0.34	-0.84	-0.43	-0.32	0.45	-0.62	0.57	-0.57	-1.15	-0.61
ILMN_1780141	TMEM66	0.206889	-0.0710769	-0.483333	0	0.817573	0	0.111949	0.17	0.55	0.41	0.08	0.54	0.23	-0.11	0.11	-0.04	-0.05	0.21	0.33	0.46	-0.42	0.46	0.2	0.26	-0.25	0.25	0.17	0.64	0.21	0.16	0.13	0.23	0	-0.29	0.53	0.36	-0.3	0.42	0.2	0.42	0.4	0.18	0.36	0.13	0.04	0.2	-0.03	0.51
ILMN_1665876	TMEM84	-0.0126667	-0.850615	-2.49026	0	1	0	0.000602	0.78	0.59	2.29	0.05	0.46	2.47	-0.1	0.27	1.18	0.23	-0.77	-1.51	-1.88	1.26	-0.97	1.93	0.17	-1.13	-0.77	2.4	2.22	-0.45	1.92	-1.07	0.43	2.16	-0.72	0.48	-1.26	-3.59	1.42	0.44	-1.55	1.06	-1.42	-0.52	-3.59	-0.35	1.19	-1.99	0.54
ILMN_1710962	TMEM97	-0.814444	0.018	0.220256	0	1.1e-05	0	1	-0.85	-0.69	-0.58	-0.47	-0.91	-0.45	-1.51	-1.39	0.48	0.15	-0.76	-0.86	-0.64	-1.85	-1.41	-1.09	-0.86	-1.24	-0.52	0	-2.56	-1.33	-0.72	-0.65	-0.8	-1.16	-0.99	-0.75	-0.44	-1.27	-0.7	-0.47	-1.71	-1.22	-0.76	-0.09	0.43	-0.29	-0.3	-1.74	-0.83
ILMN_1689979	TMEM9B	0.184222	0.0686154	-0.635385	0	1	0	0	0.43	0.41	0.61	0.5	0.2	0.21	0.36	0.29	0.36	0.04	0.1	0.3	0.33	-0.04	-0.77	0.37	0.27	-0.08	0.36	0.07	0.49	-0.03	0.21	0.1	0.13	0.28	0.04	0.29	0.46	-0.08	0.12	0.2	0.33	0.55	-0.01	0.01	-0.12	0.55	0.37	-0.35	-0.51
ILMN_1697409	TNFRSF14	0.348889	-0.294154	-0.550256	0	0	1.9e-05	1	-0.26	0.39	0.61	0.42	0.44	0.23	-0.53	-0.02	0.32	0.17	0.65	0.55	0.95	0.22	-0.59	-0.2	0.1	0.12	0.76	0.23	0.25	0.56	0.73	0.71	0.03	0.7	0.4	0.31	0.21	0.71	0.5	0.56	0.6	-0.19	0.52	-0.05	0.11	1.52	0.51	-0.06	0.72
ILMN_1664071	TNNT2	-1.06578	-0.960308	0.623333	0	1	0	0	-1.53	0.39	-0.18	-0.65	-0.29	-1.19	-0.72	-0.96	0.29	-1.82	-0.97	-1.24	-1.82	-1.51	-0.75	-1.5	-1.15	-1.82	-1.82	-1.39	-1.82	-1.82	-1.82	-0.98	-1.82	-1.73	-0.85	-0.8	-1.59	-0.49	-0.96	-0.69	-1.82	-0.53	-1.82	-0.09	-1.6	-0.46	-0.55	0.03	-0.97
ILMN_1765523	TOLLIP	0.13	-0.148462	-0.822051	0	1	6e-06	1.6e-05	0.76	0.41	0.59	0.21	0.1	0.82	-0.65	3.14	0.51	-0.03	-0.09	0.12	0.03	0.85	-0.31	0.29	1.08	0.56	-0.74	-0.49	1.1	-0.63	-0.58	-0.35	-0.11	0.55	-0.07	0.12	0.07	-0.53	0.77	-0.33	-0.13	0.04	-0.26	-0.71	0.01	-0.48	2.3	-0.24	-0.97
ILMN_1743131	TOX4	-0.0651111	0.144308	-0.509744	0	1	0.003361	0	-0.55	-0.07	0.09	0.39	0.28	0.42	-0.35	0.25	0.47	0	-0.15	-0.03	-0.3	-0.09	-0.78	-0.14	-0.79	-0.71	-0.47	-0.17	-0.03	-0.21	0.16	-0.59	-0.07	0.2	-0.49	0.14	0.14	0.09	0.27	-0.55	-0.15	0.15	-0.54	0.1	0.15	-0.02	0.5	0.18	0.75
ILMN_1790350	TPRG1	-0.279778	-1.40446	-4.2641	0	1	0	1e-06	-0.37	-3.06	0.62	0.15	-3	-0.96	-3.64	0.11	0.76	-0.16	1.37	1.53	-0.15	0.69	0.45	-1.85	3.22	0.66	1.1	1	-1.45	-2.03	2.47	-0.88	1.05	0.31	0.27	1.23	3.29	-0.81	1.58	1.69	-0.54	-2.49	-4.57	-2.51	-2.5	-1	0.52	-1.84	-3.9
ILMN_1754629	TRAK1	0.135556	-0.00123077	-0.89359	0	1	2.7e-05	4.5e-05	-0.63	0.09	0.34	0.75	-0.39	0.73	0.03	0.22	0.86	0.59	0.08	0.23	-0.4	-0.45	-0.11	-0.09	0.46	0.27	0.44	0.8	0.64	-0.92	0.88	-1.06	0.82	0.8	-0.02	0.18	0.63	0.04	-0.01	0	0.55	-0.06	-0.13	-0.34	-0.01	0.2	0.31	-0.39	0
ILMN_1745079	TRIM2	-1.12578	-1.86769	0.527436	0	1	6e-06	0	-2.23	0.62	-1.66	-1.12	1.06	-0.79	-0.78	-0.31	-2.52	-1.77	-2.02	-2.2	-2.58	-1.43	-1.62	-1.21	-1.46	-1.83	-2.23	-1.59	-0.71	-0.22	-1.07	-0.38	-2.02	-0.96	-1.04	-1.22	-2.97	-0.83	0.03	-3.14	-1.66	-1.04	0.88	1.67	-0.1	-0.58	-0.52	1.12	-1.12
ILMN_1687703	TRIM37	-0.488444	0.117538	-0.0361538	0	1e-06	0.180088	1	-1.01	-0.45	-0.58	-0.63	-0.79	-0.86	-0.22	-1.02	-0.76	-0.05	-0.3	0.02	-0.08	-0.69	-0.69	-0.79	0.37	-0.25	0.13	-0.15	-0.21	-1.31	0.01	-0.61	-0.14	-0.52	-0.52	-0.67	-0.14	-0.94	-0.53	-0.57	-0.28	-0.12	-0.48	-0.25	-0.98	-0.2	-0.16	-1.03	-0.58
ILMN_1674533	TRPV6	-2.17422	-2.95138	0.378205	0	1	7.5e-05	0	0.35	-0.8	0.91	-4.88	-0.08	-0.66	-1.79	-1.3	-4.41	-2.24	-2.18	-4.23	-2.84	-2.4	-3.18	-3.17	-4.88	-2.84	-2.15	-4.88	-3.05	-1.83	-4.88	-2.11	-4.88	1.24	-2.32	-2.96	-4.88	0.07	0.93	-2.61	-4.88	-0.83	-2.38	-0.16	0.73	-2.93	1.54	-1.96	-0.78
ILMN_1747546	TSPAN1	-0.551778	-0.151077	-2.94385	0	1	0	0	0.48	-0.64	0.31	2.17	-1.01	-1.97	-1.59	0.35	-1.25	-0.99	-2.11	0.96	-1.09	0.91	-0.31	0.65	-0.49	-1.48	-0.81	-0.76	0.27	-0.76	0.33	-0.55	-0.31	-0.72	1.49	0.33	1.34	-0.45	-0.38	-0.52	-1.8	-3.95	-2.27	0.61	0.72	-0.82	-0.72	-2.79	-0.84
ILMN_1669881	TSPAN13	-0.200667	0.235385	-1.12923	0	1	0.022324	0	-2.13	-1.62	-1.36	-0.13	-0.14	-0.9	-1.06	-1.22	-1.51	0.03	0.13	0.83	-0.32	-0.79	0.11	-0.27	0.42	-0.67	0.4	0.07	0.85	-0.74	0.6	-0.52	0.44	0.38	0.86	0.4	0.94	-0.8	0.51	0.68	0.03	0.6	-0.92	-0.84	-0.84	-0.35	0.09	-1.26	0.57
ILMN_1725079	TSPAN31	0.078	0.0475385	-0.942051	0	1	0	2e-06	0.02	0.55	0.28	0.72	0.71	0.11	-0.09	0.38	-0.39	0.08	0.25	0.23	-0.05	0.42	-0.43	1.12	-0.41	0.38	0.12	-0.15	0.44	-0.35	0.19	-0.04	0.02	-0.07	-0.04	0.91	-0.28	-0.15	-0.01	-0.83	0.1	-0.51	0.43	-0.06	-0.16	-0.1	-0.06	0.15	-0.16
ILMN_1696757	TTC14	0.0955556	0.00369231	-0.711026	0	1	1.8e-05	0.00092	0.08	-0.63	0.52	0.53	-0.06	-0.09	-0.87	-1.16	-0.78	-0.25	-0.17	0.27	0.06	0.06	-0.34	-0.03	0.45	-0.07	0.76	0.28	0.53	-0.01	0.26	-0.25	-0.11	0.32	0.26	0.08	0.34	-0.6	-0.02	0.23	-0.24	-0.07	0.66	-0.74	0.74	1.01	0.42	-0.34	1.2
ILMN_1784516	TTC18	0.176222	-0.341538	-1.6841	0	1	0	0.000356	-0.13	-0.04	1.02	1.67	2.34	1.25	-1.19	-0.33	0.61	0.18	-0.32	0.12	-0.69	-0.42	-2.32	-0.07	0.27	0.31	-0.05	0.03	0.14	-0.54	0.13	-1.53	0.7	0.85	0.6	-0.03	-0.04	-0.44	0.7	0.25	-1.67	-0.12	1.47	0.19	-0.08	2.24	1.36	-0.47	0.62
ILMN_1715505	TTC6	-0.0733333	-0.231538	-1.98897	0	1	3e-06	0	0.16	-1.05	0.73	-1.84	-0.37	0.14	-2.53	-2.78	-2.78	-0.44	-0.51	1.68	2.37	-1.04	-1.09	-0.02	2.95	-0.13	1.43	1.82	1.97	0.49	-1.44	-2.2	-0.85	0.34	-1.34	-0.72	0.32	1.21	-0.84	0.39	-0.02	1.7	-0.32	-1.76	1.31	2.12	0.57	-1.43	-1.05
ILMN_1652309	TTC8	0.191333	-0.05	-0.736154	0	1	0	5e-06	0.01	0.41	0.69	0.41	0.68	0.45	-0.29	0.08	0.6	0.12	-0.2	-0.15	0.25	0.84	0.16	0.09	0.1	-0.19	-0.1	0.07	0.61	0.07	0.21	-0.32	0.08	0.34	-0.69	0.59	0.13	0.22	0.25	-0.68	-0.06	-0.33	0.66	0.75	0.71	1.36	0.73	-0.2	-0.26
ILMN_1746846	TTLL4	-0.927111	-1.058	0.945897	0	1	0	0	0.07	-0.13	0.61	-1.27	-0.27	-0.09	-1.49	-1.11	-0.06	-0.21	-1.23	-1.5	-0.87	-0.64	-1.37	0	-1.69	-0.31	-0.59	0.1	-1.46	-1.02	-1.23	-1.5	-2.04	-0.68	-1.44	-1.47	-2.21	-0.57	-1.35	-1.38	-0.8	-0.89	-1.85	-0.21	-0.82	-1.35	-1.24	-1.87	-0.35
ILMN_1786212	TUBB8	-0.414444	0.02	0.181026	0	0.000239	2e-06	1	-0.43	-1.22	0.01	0.21	-0.05	-0.78	-0.15	-1.06	-0.09	0.23	-0.44	-0.85	-0.31	-0.16	-0.26	-0.23	-0.79	-0.69	-0.4	-0.64	-0.58	-0.55	-0.36	-0.46	-0.35	-0.37	-0.3	-0.27	-0.13	0.05	0.43	-0.15	-0.86	-0.65	-1.04	-0.53	-0.28	-0.28	0.11	-0.88	-0.89
ILMN_1701052	TUBG2	0.0493333	0.052	-0.978462	0	1	1.9e-05	0	-0.48	0.43	0.49	0.41	0.56	-0.05	0.03	1.2	-1.26	1.29	-0.44	0.45	-0.68	-1.02	-0.1	0.19	0.3	0.43	0.7	-0.14	0.76	-0.49	1.06	0.51	0.46	-1.11	0.69	-0.76	-0.38	-0.7	0.13	1.58	0.32	0.07	0.15	-0.1	-1.34	0.33	-0.12	0.35	-1.2
ILMN_1804329	TUSC2	0.00844444	0.173231	-0.651795	0	1	3e-06	0	-0.44	-0.16	0.28	0.29	-0.33	0.04	-0.24	0.35	0.43	0.2	-0.18	0.11	-0.23	0.79	0.29	0.82	-0.28	-0.31	-0.63	-0.09	0.74	0.16	-0.03	-0.27	0.02	0.23	0.02	0.1	0.4	-0.38	-0.2	0.16	0.43	-0.03	-0.34	-0.14	0.14	-0.8	0.05	-0.57	0.31
ILMN_1691272	TUSC4	0.143333	0.0850769	-0.501538	0	1	0	0	0.13	0.28	0.2	0.6	-0.03	0.34	-0.18	0.21	0.43	0.39	0.17	0.37	0.02	0.01	-0.17	-0.16	0.51	0.07	0.34	0.03	0.28	-0.1	0.6	0.2	0.17	0.26	0.26	-0.09	0.38	-0.15	0.43	0.49	0	-0.47	0.21	-0.18	0.13	0.44	0.7	-0.54	-0.2
ILMN_1343293	TXN	-0.402222	-0.0413846	0.275897	0	0.002247	0	0.069726	-1.09	-0.62	-0.85	-0.62	-0.59	0.02	-0.64	-0.36	-0.13	-0.66	-0.87	-1.15	-0.5	-0.84	-0.34	-0.42	-0.3	-0.96	-0.64	-0.38	-0.26	0.01	-0.34	-0.34	-0.43	0.3	-0.31	0.01	0.01	-0.1	-0.26	-0.37	-0.91	0.03	-0.31	0.19	0.51	-0.72	0.12	-0.71	0.13
ILMN_1680314	TXN	-0.483778	-0.0416923	0.283846	0	0.001076	0	0.470224	-1.47	-0.96	-1.24	-0.77	-0.88	0.05	-0.79	-0.41	-0.21	-0.85	-1.12	-1.35	-0.6	-0.96	-0.28	-0.51	-0.2	-0.96	-0.9	-0.44	-0.45	0	-0.53	-0.36	-0.51	0.34	-0.37	0.05	-0.04	-0.12	-0.24	-0.42	-1.04	-0.01	-0.36	0.22	0.47	-0.91	0.02	-0.75	0.42
ILMN_1662848	TXNDC15	0.0171111	0.118308	-0.581026	0	1	0.000238	1e-06	-0.01	-0.66	-0.8	-0.15	-0.43	-0.71	0.43	0.33	-0.87	-0.79	-0.13	0.66	-0.01	0.09	0.68	0.25	0.79	0.22	-0.08	0.08	0.99	0.3	-0.14	0.5	0.01	0.02	-0.08	0.32	0.67	-0.3	0.29	0.17	0.32	-0.33	-0.31	0.09	-0.47	-0.13	0.48	-0.04	-0.28
ILMN_1663099	UBE2B	-0.0608889	0.196154	-1.06333	0	1	0	0	-0.31	0.09	0.05	-0.51	0.61	0.16	-0.56	-0.4	0.01	-0.54	-0.77	-0.5	1.22	0.67	-0.75	0.88	0.19	-0.21	-0.24	0.1	0.82	0.16	-0.4	-0.47	0.2	-0.12	-0.84	0.6	0.25	-0.02	0.19	-0.35	-0.18	0.06	-0.4	-0.16	0.42	-0.2	0.11	0.03	-0.06
ILMN_1712525	UBE2E3	-0.466667	-1.47862	0.599487	0	0.035488	0.02026	0	0.34	-0.26	-0.86	-3.45	0.41	-0.66	1.24	-0.5	-0.94	0.73	-0.12	-2.2	-1.91	-0.87	0.83	0.88	-1.49	1.41	-1.45	0.18	-2.21	-0.43	-1.63	0.41	-0.09	1.08	-0.41	-0.76	-3.45	0.43	0.97	-2.57	0.82	1.36	-1.04	-0.85	-1.13	-1.02	-0.28	-0.12	0.99
ILMN_1726107	UBE2V1	-0.651333	0.123077	-0.0597436	0	0	0.001578	1	-1.02	-1	-1.07	-0.8	-0.93	-0.77	-1.18	-0.86	-1.06	-0.77	-1.35	-0.54	-0.97	-0.25	-0.45	-0.61	-1.08	-0.52	-1.2	-0.84	-0.66	-1.14	-0.89	-0.71	-0.32	-0.37	-0.18	-0.52	0.21	-0.58	-0.75	-0.4	-0.49	-0.51	0.07	-0.71	-0.31	-1.26	0.06	-0.23	-0.36
ILMN_1770515	UBE2V2	-0.620222	0.072	0.188205	0	0	0	1	-0.99	-1.17	-1.37	-0.84	-0.9	-0.78	-0.63	-1.03	-0.54	-0.78	-0.58	-0.84	-0.5	-1.1	-0.14	-0.92	-0.73	-0.8	-0.64	-0.64	-0.52	-0.69	-0.68	-0.66	-0.2	-0.7	-0.91	-0.57	-0.03	0.8	-0.09	-0.55	-0.53	-0.62	-0.53	-0.15	-0.24	-1.28	-0.28	-0.29	0.05
ILMN_1764549	UBE3A	0.269333	-0.0984615	-0.527436	0	0.101034	0	0.014545	0.51	0.39	1.37	0.32	0.66	0.7	0.06	-0.21	1.04	0.01	-0.18	-0.05	0.01	0.38	0.26	0.54	0.26	-0.46	0.51	0.21	0.63	0.2	0.1	-0.01	0.36	1.04	-0.27	0.55	0.39	-0.25	0.44	0.02	-0.64	0.34	0.75	-0.04	0.67	0.73	0.53	-0.32	0.35
ILMN_1752027	UBE3B	-0.0553333	0.215231	-0.583846	0	0.207719	8e-05	0	-0.04	0.55	0.53	0.65	0.33	0.36	-0.48	0	0.67	-0.05	-0.35	-0.26	-0.03	-0.03	-0.56	0.21	-0.25	0.04	-0.43	-0.08	0.24	-0.22	-0.46	-0.95	-0.42	-0.07	-0.43	-0.03	-0.21	-0.04	-0.29	-0.45	-0.02	0.25	-0.1	-0.45	0.07	0.43	0.16	0	-0.45
ILMN_1726798	UBXN10	0.237111	-0.0589231	-1.09974	0	1	0	1e-06	0.22	0.35	0.88	1.11	0.58	0.97	0.52	0.74	0.65	0	0.26	-0.05	1.01	1.01	-0.25	0.69	-0.27	-0.68	0.01	0.65	0.8	-0.31	0.38	-0.47	0.65	0.74	-0.11	0.38	0.87	-0.13	1.21	0.85	-0.17	-0.33	-0.23	-0.37	-2.09	-0.01	1.27	-1.38	0.53
ILMN_1665737	UFD1L	-0.722	-0.0116923	0.213077	0	2e-05	0	1	-0.34	-0.95	-1.05	-0.66	-1.06	-1.18	-0.75	0	0.2	-0.8	-1.26	-0.62	-1.07	-0.14	0.31	-0.26	0.03	-0.91	-1.45	-0.98	-0.29	-1.66	-0.04	-1.01	-0.14	-0.75	-0.7	-0.75	-0.22	-1.36	-1.25	-0.52	-0.82	-1.28	-1.36	-0.57	-0.17	-0.94	-0.33	-1	-1.01
ILMN_1736939	UGCG	-0.00511111	0.0461538	-1.74667	0	1	0	0	-2.02	-0.04	-0.63	0.42	-0.84	-0.43	-0.88	-2.38	1.37	0.12	1.52	0.97	0.76	1.64	-1.06	0.78	0.5	-0.83	0.52	-0.85	-0.46	-0.77	1.31	-0.38	0.39	-0.21	0.52	0.51	0.22	0.81	-0.56	-0.25	1.04	-0.01	-0.11	-1.37	0.22	0.62	-0.27	-1.33	-0.36
ILMN_1729563	UGDH	0.0277778	-0.136308	-1.44538	0	1	1e-06	1e-06	1.01	0.33	-0.48	-0.42	-1.38	1.77	0.99	0.43	-0.58	2.07	-0.39	-1.7	0.41	0.4	0.77	1.38	0.27	-1.6	0.14	0.75	0.37	0.92	0.65	0.23	-0.58	-0.25	-1.88	0.23	-0.76	-0.95	1.16	0.71	-0.84	-0.84	-0.81	-0.19	0.21	-0.92	1.55	-1.08	-2.28
ILMN_1786065	UHRF1	-1.28933	0.0878462	0.282308	0	0	0	1	-0.38	-3.04	-2.22	-0.58	-3.22	-2.47	-2.09	-2.67	-0.99	0.64	-0.08	-1.32	-0.4	-0.84	-0.72	-1.92	-1.36	-0.71	-0.83	-2.4	-1.71	-2.65	-0.1	-1.46	0.2	-2.19	-0.83	-1.28	-1.71	-2.14	-1.72	-0.46	-0.52	-2.15	-2.59	-0.11	-0.39	-0.74	-0.98	-2.95	-1.24
ILMN_1771396	ULBP2	-1.65956	-1.42046	0.637436	0	1	0	0	-1.52	-1.97	-1.68	-1.97	-1.65	-1.97	-1.22	-0.66	-1.29	-0.97	-1.63	-1.97	-1.97	-1.57	-1.97	-1.97	-1.97	-1.02	-1.97	-1.97	-1.97	-1.97	-1.97	-1.97	-1.23	-1.97	-1.2	-1.97	-1.97	-1.77	-1.97	-1.97	-1.93	-1.97	-0.73	-0.1	-0.49	-1.97	-1.97	-1.87	-0.93
ILMN_1759453	UQCRB	-0.942444	0.0655385	0.190513	0	0	0	1	-1.65	-1.69	-1.19	-1.09	-1.04	-0.91	-1.47	-0.82	-1.23	-1.07	-1.55	-1.61	-1.15	-1.31	-0.17	-0.88	-0.77	-1.55	-1.3	-0.94	-0.6	-0.82	-0.91	-1.13	-0.6	-0.46	-0.94	0	-0.14	0.39	-0.32	-1.01	-1.51	-0.96	-1.13	-0.79	-0.16	-1.67	0.23	-0.32	-0.41
ILMN_1659523	USP39	-0.278222	-0.0238462	0.212564	0	0.030631	2e-06	1	-0.03	-0.11	-0.32	-0.22	-0.41	0.04	-0.09	-0.01	0.15	-0.05	-0.12	-0.11	-0.73	-0.26	-0.44	-0.02	-0.05	0.25	-0.2	-0.39	-0.11	-0.34	-0.31	-0.13	-0.05	-0.12	-0.42	-0.33	-0.35	-0.46	-0.62	0.09	-0.31	-0.48	-0.51	-0.31	-0.59	-0.78	-0.29	-0.7	0.1
ILMN_1722953	USP47	0.014	0.0398462	-0.769744	0	1	2.9e-05	3e-06	-0.07	0.68	0.3	-0.54	0.78	0.5	-0.52	0.02	0.31	-0.81	-0.56	-0.65	0.09	0.35	-0.29	-0.06	1.29	-0.19	0.04	0.34	0.75	-0.06	-0.12	-0.51	-0.66	0.01	-1.16	0.04	-0.23	-0.26	-0.15	-0.92	-0.65	0.51	0.4	0.19	0.81	0.73	0.48	0.31	-0.3
ILMN_1745499	UXT	-0.413778	-0.0921538	0.329487	0	0.045108	0	0.004733	-0.13	-0.32	-0.47	-0.24	-0.73	-0.18	0.06	0.28	-0.43	-0.44	-0.54	-0.69	-0.45	-0.4	-0.01	-0.35	-0.88	-1.49	-1.11	-0.74	-0.78	-0.05	0.24	-0.11	-0.08	-0.64	-0.05	-0.04	-0.48	0.2	0.31	-0.45	-0.68	-0.4	-0.33	-0.2	-0.54	-0.9	-0.21	-0.44	-0.38
ILMN_1705310	VEZF1	0.145333	0.0204615	-0.550769	0	1	7.3e-05	0.002122	-0.31	0.37	-0.22	0.53	0.15	0.2	0.13	-0.44	-0.16	1.02	0.02	0.27	0.3	0.41	-0.61	0.29	0.09	0.53	0.53	-0.08	0.13	-0.28	1.04	-0.12	0.33	0.12	0.02	0.25	0.22	-0.07	0.31	0.22	0.43	0.24	0.1	-0.54	-0.4	0.19	0.3	-0.36	0.14
ILMN_1757497	VGF	-3.19467	-1.82908	-0.627949	0	0.328786	0	1	-3.94	-3.42	-3.94	-3.94	-3.67	-3.94	-3.94	3.76	-3.94	-3.94	-3.94	-1.83	-3.94	-3.94	-3.82	-3.94	1.6	-2.31	-3.94	-3.66	3.3	-3.94	-3.94	-2.58	-3.31	-3.94	-3.94	-3.94	-3.94	-2.56	-3.94	-3.94	-1.56	-3.94	-3.94	-2.12	-3.94	-3.94	-3.38	-3.94	-3.94
ILMN_1767691	VPS25	-0.224444	0.259692	-0.597179	0	0.01106	1	0	-0.66	-1.39	-1.2	0.06	-0.8	-0.69	0.16	-0.73	-1.26	0.2	-0.47	0.17	-0.1	-0.98	-0.2	0.04	0.58	-0.35	-0.24	-0.11	-0.6	-0.38	0.06	0.05	0.48	0.23	0.45	0.27	0.55	-0.23	0.27	0.02	0.05	0.15	-0.26	-0.13	-1.4	-0.21	0.37	-0.85	-0.28
ILMN_1673555	VPS39	0.130444	0.0501538	-0.521026	0	1	0	0.000109	0.38	0.14	0.53	0.36	0.14	-0.16	0.24	0.38	-0.17	0.45	0.73	0.38	0.03	-0.15	-0.01	0.04	0.08	0.25	0.26	0.11	0.11	-0.33	0.47	0.03	0.41	0.11	0.15	0.42	-0.06	0.15	0.03	0.15	0.34	-0.12	0	-0.19	-0.56	0.69	0.02	0.13	0.04
ILMN_1805828	VRK1	-0.611333	-0.120154	0.379231	0	0.000746	0	0.035105	-0.98	-0.46	-0.51	-0.46	-0.39	-0.47	-0.57	-0.94	-0.6	-0.17	-0.83	-1.46	-0.75	-1.08	-0.82	-0.25	0.06	-0.7	-0.35	-0.57	-0.21	-0.83	-0.71	-0.57	-0.28	-1.08	-1.1	-0.23	-0.78	-0.93	-0.88	-0.99	-0.25	-0.44	-0.56	0.13	-0.25	-0.59	-0.06	-0.63	0.28
ILMN_1707502	WDR51A	-1.24956	0.0806154	0.247692	0	0	0	1	-1.28	-1.3	-0.9	0.07	-2.33	-2.37	-2.37	-1.15	-0.28	0.13	-0.77	-1.11	-2.37	-2.37	-1.46	-1.85	-1.76	-1.19	-1.3	-2.09	-1.86	-2.37	-0.27	-1.73	-0.32	-1.57	-1.18	-0.77	-1.8	-0.87	-1.5	-1.49	-1.03	-2.04	-1.37	0.04	0.17	-2.37	0.06	-2.37	-0.44
ILMN_1655203	WDR53	-0.400444	0.0104615	0.233077	0	0	0	1	-0.32	-0.18	-0.02	0.13	-0.31	-0.03	-0.54	-0.33	-0.39	-0.82	-0.32	-0.42	-0.47	-0.63	-0.91	-0.58	-0.41	-0.42	-0.25	-0.35	-0.77	-0.75	-0.08	-0.38	-0.34	-0.03	-0.2	-0.32	-0.07	-0.43	-0.45	-0.35	-0.75	-0.5	-0.24	-0.35	-0.25	-0.43	-0.06	-0.62	0.08
ILMN_1744240	WDR67	-0.828222	-0.0333846	0.277949	0	3e-06	0	1	-0.87	-0.58	-0.33	0.02	-0.7	-0.36	-1.13	-1.81	-0.8	-0.55	-1.02	-0.22	-0.41	-1.74	-1.09	-0.71	-2.26	-0.59	-0.83	-2.04	-0.89	-1.23	-0.59	-1.59	-0.32	-1.7	-0.61	-0.76	-0.71	0.36	-1.09	-0.83	-1.59	-1.67	0.28	-0.47	-0.37	-0.54	-0.52	-0.71	-0.08
ILMN_1744611	WDSOF1	-1.192	-0.172615	0.297179	0	4e-06	0	1	-1.99	-1.28	-0.81	-0.72	-1.09	-0.68	-0.97	-0.74	0.5	-1.7	-2.23	-2.04	-1.17	-1.82	-0.64	-1.35	-1.7	-2.16	-2.18	-1.17	-0.88	-0.84	-1.66	-1.7	-1.46	-2.19	-2.61	-1.65	-0.87	0.54	-0.6	-2.03	-1.58	-1.08	-1.04	-0.26	-0.17	-0.74	-0.24	-0.94	-0.26
ILMN_1669114	WNK4	-0.313333	-0.464154	-3.74872	0	1	0	0	0.83	1.84	0.5	1.28	1.08	0.61	-2.35	-5.37	-1.77	0.92	-2.51	0.67	1.05	1.21	-3.38	-0.23	1.4	-3.91	-0.37	0.58	-5.29	-0.77	-0.17	-1.55	-0.35	0.02	0.67	-1.17	0.26	0.57	0.56	-2.31	0.02	1.05	0.51	-0.48	-0.69	1.54	-0.58	-0.07	0.33
ILMN_1771057	XAB2	0.0151111	0.0772308	-0.667436	0	1	5.3e-05	0	0.27	0.84	0.78	0.68	0.84	0.47	-0.94	0.3	0.26	-0.47	-0.45	0.04	0.36	0.16	-0.27	0.63	1.23	-0.68	-0.08	-0.82	0.02	0.51	-0.02	-0.16	-0.55	-0.41	-0.2	0.54	0.16	-0.97	-0.33	-0.33	-0.32	0.43	-0.47	0.17	-0.91	0.39	0.48	-0.51	-0.1
ILMN_1759495	XPO5	-0.523111	-0.098	0.39641	0	7.1e-05	0	0.000532	-0.31	-0.49	0.44	-0.16	-0.52	-0.21	-0.93	-0.64	-0.03	-0.4	-0.49	-0.76	-0.14	-0.54	-0.98	-0.19	-0.97	-0.84	-0.59	-0.53	-0.35	-0.68	-0.56	-1.16	-0.32	-0.52	-0.59	0.02	-0.63	-0.7	-0.58	-0.38	-1.55	-0.52	-0.63	-0.03	-0.83	-0.27	0.1	-1.23	-0.12
ILMN_1676899	YEATS2	-0.511778	-0.408462	0.665897	0	1	0	0	-0.06	-0.13	-0.51	-0.56	-0.04	-0.38	-0.84	0.07	-0.73	-0.47	-0.73	-1.01	-0.55	-0.91	-0.93	-1	-0.59	-0.14	-0.31	-0.71	-0.4	0.08	-1.07	-0.75	-1.4	-0.86	-0.45	-0.87	-1.14	-0.54	-0.98	-0.92	-0.27	-0.24	-0.02	0.11	0	-0.02	-0.55	-0.54	-0.19
ILMN_1782444	YIPF4	-0.325778	-0.206462	0.38359	0	1	0	0	-0.85	-0.72	-1.28	0.12	-1.08	-0.65	0.05	-0.77	-0.62	0.12	-0.28	0.22	-0.42	-1.08	0.49	-0.28	-0.78	-0.02	-0.47	-0.39	-0.3	-0.26	0.12	-0.37	-0.24	-0.68	-0.41	-0.64	0.47	0.17	0.22	-0.07	-0.15	-0.5	-0.61	-0.3	-0.78	-0.72	0.26	-0.47	-0.42
ILMN_1750145	YWHAG	-0.738	0.0826154	0.125641	0	0	5e-06	1	-1.37	-2.24	-1.63	-0.81	-1.93	-1.28	-0.46	-0.59	-1.16	-0.63	-0.88	-0.78	-1.42	-0.89	-0.47	-0.93	-0.73	-0.43	-1.34	-0.2	-0.82	-0.96	-1.62	-0.7	-0.68	-1.04	-1.32	-1.05	-0.22	0.18	0.22	-1	-0.81	-0.73	-0.67	-0.34	0.1	-0.39	-0.01	1.17	-0.2
ILMN_1674385	YWHAQ	-0.220667	-0.174308	0.342308	0	1	0	0	-0.35	-0.17	-0.47	-0.93	-0.27	-0.6	-0.2	-0.52	-0.51	-0.55	-0.21	-0.61	-0.18	-0.58	0.01	-0.18	-0.3	0.1	-0.09	-0.13	0.18	-0.02	-0.14	-0.13	-0.21	-0.23	-0.5	-0.09	-0.38	-0.25	0.11	0	-0.15	0.27	-0.03	0.14	-0.19	-0.37	-0.02	-0.43	0.01
ILMN_1782129	ZBED4	-0.319778	-0.348923	0.469231	0	1	0	0	0.2	-0.59	-0.71	-1.31	-0.49	0.23	-0.1	-0.4	0.22	-0.08	-0.78	-0.15	0.17	0.11	-0.22	-0.23	-0.9	-0.83	-1.09	-0.08	-0.07	0.05	0.2	-0.99	0.13	0.28	-0.78	-1.04	0.05	-0.37	-0.35	0.04	-1.01	0.13	-0.16	-0.16	0.08	-0.54	0.3	-0.77	-0.44
ILMN_1795905	ZBTB4	0.216444	-0.0238462	-0.714872	0	1	0	0	-0.42	-0.46	-0.39	0.6	0.49	0.1	0.06	0.52	0.05	-0.62	-0.05	0.56	0.66	-0.33	-0.51	0.62	1.14	-0.15	-0.17	0.61	0.97	-0.03	0.34	0.16	0.06	0.44	0.12	0.39	0.57	-0.29	0.57	-0.09	-0.25	0.21	0.33	-0.18	0.29	0.59	0.25	0.9	0.36
ILMN_1699440	ZBTB47	0.203556	-0.122308	-0.607179	0	0.621481	7e-06	0.091054	1.07	0.34	0.25	-0.27	0.79	0.44	0.58	0.83	0.73	0.38	0.1	0.12	0.07	0.23	-0.23	-0.34	0.39	0.24	0.11	0.42	0.45	0.13	0.36	0.76	0.02	-0.29	-0.09	-0.36	0.2	0.08	0.65	-0.01	0.68	-0.17	0.68	0.5	0.18	0.41	0.46	0.77	-1.02
ILMN_1785292	ZC3H14	0.268667	0.0112308	-0.682051	0	1	0	0	-0.09	-0.06	-0.12	0.14	0.48	0.19	0.2	-0.45	-0.01	0.2	0.41	0.15	0.42	0.21	0.21	0.57	0.36	0.12	0.4	0.47	0.74	0.19	0.55	-0.05	0.55	0.15	0.15	0.92	0.45	-0.08	0.61	0.24	0.22	0.5	0.7	-0.36	0.77	0.32	0.6	-0.04	-0.28
ILMN_1679984	ZCCHC12	-0.707556	0.0230769	0.107436	0	9.9e-05	4e-06	1	-1.4	-1.7	-0.98	0.38	-0.02	-0.28	-1.23	-0.82	-0.01	-0.22	-1.08	-1.2	-1.38	-1.21	-0.2	-0.28	-1.71	-0.63	-0.99	-1.16	-0.22	-0.83	-0.76	-0.83	-0.96	-1.71	-1.2	-1.47	-0.19	0.1	-0.25	-0.88	-0.49	-0.18	-0.27	-0.85	-0.53	-0.24	0.03	-0.02	0
ILMN_1659082	ZCRB1	-0.0348889	0.273846	-1.10538	0	1	0	0	-0.41	0.58	-0.07	-0.37	0.17	0.43	-0.12	-0.86	-0.48	0.35	-0.04	0	0.32	0.01	0	0.61	0.29	0.05	-0.21	-0.16	0.83	-0.91	-0.19	-0.24	-0.43	-0.14	-0.62	0.61	0.37	-0.78	0.15	-0.39	0.47	0.05	-0.29	0.31	-0.57	-0.15	0.51	0.13	0.14
ILMN_1686099	ZFYVE1	0.281778	-0.154462	-0.456667	0	0.001684	0	1	0.35	0.63	0.27	0.6	0.35	0.33	0.6	0.48	0.52	0.6	0.55	0.41	0.58	0.43	-0.19	0.34	0.1	-0.07	0.04	0.11	0.23	0.01	0.91	0.19	0.36	0.67	0.47	0.48	-0.02	0.28	0.2	0.11	0.03	0.37	0.23	-0.12	-0.23	0.38	0.48	0.08	-0.37
ILMN_1661010	ZMAT1	0.252444	-0.123077	-0.941538	0	1	0	0.000197	-0.21	-0.11	1.38	-0.53	2.17	0.42	-0.78	-1.66	0.15	0.08	-0.85	0.21	1.17	0.63	-0.26	-0.24	1.22	1.02	0.85	0.56	0.24	0.88	0.04	-0.25	0.22	0.95	-0.34	0.81	0.33	-0.14	0.21	1.14	-0.47	0.05	0.73	-0.76	0.55	1.47	-0.2	-0.83	0.18
ILMN_1790574	ZMYND10	0.396667	-0.176154	-2.51821	0	1	0	0	1.57	1.38	1.45	1.16	-0.03	1.07	0.49	0.59	1.15	1	0.91	0.62	-0.13	1.54	-0.19	0.64	-0.68	0.18	0.26	-0.28	0.96	0.12	1.17	0.19	1	0.43	0.06	0.63	1.08	1.47	1.26	0.81	-0.79	-1.36	-0.55	-0.49	-0.11	-0.18	0.7	-1.92	-0.83
ILMN_1757627	ZMYND19	-0.323778	-0.0801538	0.305641	0	1	0	0.036396	-0.04	-0.13	-0.04	-0.14	-0.73	-0.22	-0.19	-0.31	-0.05	0.36	-0.04	-0.52	-0.28	0.18	-0.48	-0.06	0.06	-0.55	-0.49	-0.54	0.14	-0.35	-0.38	-0.07	-0.18	-0.12	-0.26	0.01	-0.59	-1.05	-0.48	-0.19	0.16	-0.77	-0.72	-0.24	-0.18	-0.18	-0.41	-1.41	-0.88
ILMN_1758643	ZNF18	0.300889	-0.298769	-0.539487	1e-06	0.131083	2e-06	1	0.6	0.89	0.73	0.86	0.71	0.47	0.17	0.38	1.36	-0.13	0.56	1.44	0.96	-0.44	-0.09	0.87	1.27	0.45	-0.47	0.05	0.05	-0.31	1.29	-0.47	0.7	0.42	0.46	0.51	0.65	-1.07	-0.44	0.4	-0.49	-0.24	-0.06	-0.02	-0.63	0.58	0.26	-0.35	0.32
ILMN_1670377	ZNF20	0.276222	-0.0556923	-0.601026	0	0.043086	0	2.9e-05	0.97	0.48	0.77	0.29	0.71	0.33	0.35	-0.11	0.88	0.33	0.36	0.17	0.69	0.16	-0.15	0.42	0.09	-0.74	0.35	0.07	0.27	-0.04	0.92	0.11	0.41	0.51	0.13	0.83	0.39	0.01	0.26	0.11	-0.17	0.09	0.06	-0.13	1.1	0.08	0.71	-0.79	0.48
ILMN_1728230	ZNF30	0.116889	0.0746154	-0.808718	0	1	2.4e-05	1e-06	0.12	-0.62	0.98	-0.1	0.14	0.31	-0.32	-0.65	0.98	0.02	0.32	0.48	0.83	-0.64	-0.62	-0.18	0.33	-1.11	0.8	-0.71	0.63	0.73	0.64	-0.12	0.55	0.39	-0.4	0.94	0.26	-1.1	0.34	0.03	-0.22	-0.14	0.33	-0.03	0.22	0.49	1	-0.75	0.49
ILMN_1772876	ZNF395	0.425556	-0.352462	-0.720769	0	3e-06	0	1	0.64	1.16	0.88	0.49	1	0.78	-0.23	0.44	0.53	-0.01	0.18	0.45	1.22	0.37	-0.1	0.38	-0.41	-0.05	0.49	0.87	0.26	0.16	0.28	0.13	0.27	1.05	-0.35	0.81	0.69	-0.28	0.69	0.33	0.39	1.09	0.57	0.41	0.69	0.09	-0.32	0.2	0.87
ILMN_1799529	ZNF441	0.23	-0.0321538	-0.86	0	1	0	0.000418	0.16	-0.48	0.32	-0.67	0.61	-0.74	-0.5	-1.38	-1.38	0.05	0.33	0.7	1.27	0.09	-0.51	0.03	1.56	-1.18	1.06	0.76	0.39	0.33	0.35	0.31	1.17	0.11	0.61	0.92	0.99	0.01	0.47	0.2	1.1	0.68	0.43	-0.79	0.88	-0.18	-0.62	-0.88	0.92
ILMN_1663754	ZNF442	-0.0311111	0.0873846	-1.32487	0	1	0	0	0.27	0.69	0.94	0.3	0.84	0.29	-1.12	-0.97	0.6	-0.53	0.21	-0.38	-0.03	-0.05	-1.11	0.01	0.64	-2.14	0.99	-0.55	-0.26	-0.59	0.54	-0.86	-0.26	-0.43	-0.41	0.82	0.06	-1.11	-0.52	-0.07	0.4	0.07	-0.21	-0.15	1.35	-0.06	0.65	-0.42	0.26
ILMN_1743767	ZNF446	0.128667	0.122	-0.651538	0	1	0	0	0.62	0.55	1.01	0.45	0.65	0.34	0.08	0.13	0.44	0.64	0.29	0.47	0.9	-0.17	-0.22	-0.03	0.15	-0.94	-0.32	-0.6	0.09	0.18	0.63	-0.23	0.15	-0.02	0.01	0.34	-0.04	-0.35	0.01	-0.13	0.5	0.33	-0.54	-0.43	-0.23	0.65	0.24	-0.99	-0.38
ILMN_1683854	ZNF484	0.244667	0.0226154	-0.603846	0	1	0	2e-06	0.1	0.2	0.64	0.51	0.31	0.11	-0.18	-0.2	0.93	0.65	0.17	0.25	0.14	-0.03	0.19	-0.22	0.55	0.31	0.1	0.04	0.21	-0.08	0.93	-0.24	0.41	0.58	0.24	0.17	0.37	-0.11	-0.35	0.4	0.46	-0.15	0.25	0.22	0.31	0.59	0.5	-0.36	0.39
ILMN_1681846	ZNF540	0.424444	-0.495231	-1.19974	0	0.000229	0	0.118141	0.46	1.38	1.9	0.62	1.32	0.99	-0.71	0.79	0.66	-1.36	0.13	0.95	0.39	0.33	-1.34	0.55	1.77	-0.82	1.33	1.36	1.24	0.34	1.07	0.48	-0.26	0.14	-0.3	1.47	0.86	-0.66	0.12	0.11	-0.67	0.29	1.92	0.2	0.18	0.93	0.43	0	0.45
ILMN_1709661	ZNF563	-0.207556	-0.032	-1.23385	0	1	0.000253	6e-06	0.06	-0.56	0.19	-1.74	1.55	-1.24	-1.74	-1.74	0.34	-1.01	-1.02	-1.18	1.1	-0.98	-1.09	-0.74	0.91	-1.74	0.05	0.51	0.36	-0.32	-0.11	-0.16	-0.34	1.18	-0.92	1.1	-1.49	-1.74	-1.12	0.25	-0.9	0.43	1.12	0.63	1.32	0.47	0.14	-0.41	1.21
ILMN_1712798	ZNF608	0.218667	-1.31385	-0.682821	0	8e-06	0.976675	1	1.08	0.52	1.9	0.38	-0.15	0.68	0.45	-0.37	-0.07	-2.39	-0.08	0.76	-1.34	0.54	-0.55	1.32	-0.7	-0.83	-1.68	0.29	1.96	0.32	-2.39	0.55	1.62	0.51	-0.59	-0.28	-0.58	0.47	0.81	-1.44	-2.15	0.58	2.16	1.96	-1.21	1.43	1.14	0.84	1.36
ILMN_1738046	ZNF623	-0.791556	0.225231	-0.152821	0	0	0.483391	1	-1.35	-2.13	-2.13	-0.18	-1.02	-1.38	0.24	-1.21	-2.13	-0.71	-0.29	-0.8	-0.05	-1.19	-1.12	-0.05	-0.24	0.07	-1.22	-0.5	-0.26	-0.53	-1	-0.83	-0.18	-0.19	-0.69	-0.16	0.37	1.25	-0.61	-0.97	-0.04	-0.95	-2.13	-2.13	-1.58	-1.14	-0.85	-2.13	-0.36
ILMN_1713454	ZNF671	0.280444	-0.379538	-1.23949	0	1	2e-06	0.242917	1.61	0.16	1.13	0.61	1.01	0.44	-0.89	0.7	0.19	-2.37	1.24	0.81	0.88	-0.25	-1.59	0.39	0.44	-2.56	1.1	0.14	-0.89	0.04	1.69	0.74	0.98	0.65	0.23	1.31	0.83	-0.92	0.73	-0.02	0.44	0.36	-0.32	-0.56	1.69	1.09	-0.17	-0.36	1.02
ILMN_1736577	ZNF688	0.0331111	0.115385	-0.647179	0	1	2.8e-05	0	0.05	0.8	0.85	0.95	1.06	0.35	0.72	0.23	0.18	0.71	0.11	0.57	0.16	-0.08	0.09	-0.3	-0.33	0.33	-1.22	-1.01	-0.28	-0.13	0.57	-0.48	0.13	-0.16	-0.28	-0.04	0.19	-0.66	-0.53	-0.05	0.53	-0.77	-0.31	-0.39	-0.39	-0.29	0.04	-0.2	-0.09
ILMN_1747943	ZNF695	-1.58333	-0.955231	0.974872	0	0.198066	0	0	-0.42	-1.29	-1.16	-2.21	-2.25	-2.17	-2.25	-2.25	-0.18	-0.09	-1.3	-2.25	-1.21	-1.42	-0.58	-1.76	-2.25	-2.15	-1.6	-1.24	-1.38	-2.25	-1.53	-1.11	-1.58	-1.38	-2.15	-2.25	-2.25	-1.74	-2.03	-0.78	-0.07	-2.25	-2.25	-0.79	-2.25	-1.51	-2.25	-2.25	-0.39
ILMN_1805271	ZNF721	0.0313333	0.0950769	-0.476154	0	1	0.002237	1.3e-05	0.01	0.11	0.26	-0.26	-0.24	-0.06	-0.47	-0.58	0.51	-0.26	-0.02	-0.11	0.21	0.01	0.29	0.01	-0.37	-1.61	-0.1	0.05	0.14	0.21	-0.45	-0.18	0.26	0.01	-0.28	0.29	0.16	-0.32	0.2	0.29	0.53	0.25	0.29	0.47	0.74	0.08	0.58	-0.01	0.29
ILMN_1740193	ZNF740	0.232889	-0.0272308	-0.780513	0	1	0	4.4e-05	0.66	-0.02	-0.17	0.44	0.24	0.17	0.5	-0.17	0.07	0.1	-0.12	0.17	0.67	-0.44	0.45	-0.42	1.47	0.06	1.65	1.14	-0.26	-0.1	0.79	0.2	0.11	0.89	0.18	0.97	0.75	-0.49	-0.02	0.67	0.08	0.43	-0.26	-0.54	0.97	-0.54	0.29	-0.48	-0.15
ILMN_1669696	ZNF792	0.158444	-0.0110769	-0.520256	0	1	6.7e-05	0.000118	0.14	0.96	1.38	0.29	0.58	0.11	0.41	-0.49	1	0.22	0.24	0.26	1.09	-0.4	-0.01	-0.06	0.07	-0.84	-0.01	-0.1	0.31	-0.21	1.14	-0.05	0.28	0.16	-0.38	0.47	0.12	-0.63	0.12	0.06	0.25	0.48	0.17	-0.34	-0.65	0.38	0.81	0.12	0.28
ILMN_1653163	ZSCAN2	-0.658667	-0.289077	0.336154	0	1	0	0.265969	-0.51	-0.52	-0.09	-0.35	-1.66	-1.12	-1.49	-0.02	-0.29	-0.61	-1.04	-0.89	-0.54	-0.93	-0.03	-0.01	0.05	-1.25	-0.74	-0.88	-0.66	-0.62	0.06	-1.08	-0.54	-0.49	-0.86	-0.87	-0.55	-0.78	-0.78	-0.77	-0.78	-0.37	-1.28	-0.54	-0.97	-1.31	0.04	-0.43	-0.78
[truncated: 108 more columns]
